# Supplementary material for: Dingzhen pills inhibit neuronal ferroptosis and neuroinflammation by inhibiting the cGAS-STING pathway for Parkinson’s disease mice
Source: Chin Med. 2025 Jun 16;20:87. doi: 10.1186/s13020-025-01135-9 (PMC12168260; doi:10.1186/s13020-025-01135-9)
Supplement: Supplementary file 2 — Supplementary material 2. [file 13020_2025_1135_MOESM2_ESM.xlsx]

## Sheet: Sheet1
Supplementary table 1. Identification of compounds in DZP decoction, in serum of PD group and DZP treatment group.
Compounds	Class I	Molecular weight (Da)	Formula	Ionization model	DZP decoction	DZP1	DZP2	DZP3	PD1	PD2	PD3
Cryptochlorogenic acid (4-O-Caffeoylquinic acid)*	Phenolic acids	354.095	C16H18O9	[M-H]-	1.0335e+08
Prunetin-4'-O-glucoside(Prunitrin)	Flavonoids	446.121	C22H22O10	[M+H]+	8.24752e+07	38624	33361.5	21470.8
Zarzissine	Alkaloids	135.054	C5H5N5	[M+H]+	7.94499e+07	93546.1	114930	103570	116304	183365	138350
Cimifugin-7-O-glucoside	Others	468.163	C22H28O11	[M+H]+	7.90181e+07	26516.8
Gallic acid	Phenolic acids	170.022	C7H6O5	[M-H]-	7.88739e+07
Asiaticumine A	Alkaloids	283.084	C16H13NO4	[M+H]+	7.66169e+07	649379		1.67495e+06			92299.3
Albiflorin	Terpenoids	480.163	C23H28O11	[M+H]+	7.3633e+07	10316.9	23956.2	64940.5
2-methyl-1-nitronaphthalene	Others	187.063	C11H9NO2	[M+H]+	7.35811e+07	2.69209e+07	2.10579e+07	1.27007e+07	2.69004e+07	3.08569e+07	3.33662e+07
Biochanin A-7-O-glucoside-6''-O-malonate	Flavonoids	532.121	C25H24O13	[M+H]+	6.7712e+07	17612	23582.2	12943.2	18814.2
Lycoperodine-1	Alkaloids	216.09	C12H12N2O2	[M+H]+	6.71912e+07	524411	467142	461182	205066	264668	279693
3-amino-2-naphthoic acid*	Alkaloids	187.063	C11H9NO2	[M+H]+	6.54225e+07	2.27948e+07	1.69956e+07	1.52325e+07	2.87401e+07	3.07219e+07	4.11314e+07
naphthisoxazol A*	Alkaloids	187.063	C11H9NO2	[M+H]+	6.30302e+07	3.42916e+07	2.0015e+07	2.06998e+07	3.85964e+07	4.40891e+07	4.71718e+07
2-Phenylethyl beta-primeveroside	Phenolic acids	416.168	C19H28O10	[M-H]-	6.03257e+07	1.60885e+06	318576	199975
1,3,6-trihydroxy-7-methoxy-2-{[(2s,3r,4s,5s,6r)-3,4,5-trihydroxy-6-(hydroxymethyl)oxan-2-yl]oxy}xanthen-9-one	Flavonoids	452.096	C20H20O12	[M+H]+	5.99646e+07	61745	20993.4	15958.6			14872.6
Swertiamarin	Terpenoids	374.121	C16H22O10	[M+H]+	5.79024e+07	748304	276067	403631
Calycosin-7-O-glucoside	Flavonoids	446.121	C22H22O10	[M+H]+	5.33215e+07	30258.5	52624.9	29074.6	16765		8283
Choline	Alkaloids	104.107	C5H14NO+	[M]+	5.27512e+07	1.06384e+07	9.80527e+06	9.90633e+06	1.40172e+07	1.2496e+07	1.3131e+07
18-Demethylparaensidimerin C	Alkaloids	468.205	C29H28N2O4	[M+H]+	5.25607e+07	11804.5			10234.9
Loganic acid	Terpenoids	376.137	C16H24O10	[M-H]-	5.22045e+07	823157	2.12598e+06	671675
Senkyunolide A	Others	192.115	C12H16O2	[M+H]+	5.18314e+07
Maltol	Others	126.032	C6H6O3	[M+H]+	4.77666e+07
Hesperetin-7-O-rutinoside (Hesperidin)	Flavonoids	610.19	C28H34O15	[M-H]-	4.43398e+07	112308	89035.2	96438.3	78957.6	95024.4	106048
Paeoniflorin	Terpenoids	480.163	C23H28O11	[M-H]-	4.39387e+07	63391.6	85557.5	51385.6
Caffeic acid	Phenolic acids	180.042	C9H8O4	[M-H]-	4.07837e+07	797886	633331	651863	463061	292958	510052
Rosmarinic acid	Phenolic acids	360.084	C18H16O8	[M-H]-	4.01444e+07	29011.2
6'-O-BenzoyI-8-epiloganic acid	Terpenoids	480.163	C23H28O11	[M+H]+	3.89127e+07	10959.5	41045.8	23600.7
N-(2-Hydroxy-4-methoxyphenyl)acetamide	Alkaloids	181.074	C9H11NO3	[M+H]+	3.66443e+07	9.55454e+06	1.21097e+07	9.396e+06	1.08524e+07	1.45995e+07	1.46567e+07
Rubianol-a	Terpenoids	488.35	C30H48O5	[M-H]-	3.56694e+07
6-Hydroxy-2'-methoxyflavone	Flavonoids	268.074	C16H12O4	[M-H]-	3.5512e+07	51477.9	40889.4	37104.7	11982	16009.1	3316.3
Mussaenosidic acid	Terpenoids	376.137	C16H24O10	[M-H]-	3.06157e+07	537783	833764	367115
Histidinol	Alkaloids	141.09	C6H11N3O	[M+H]+	2.94111e+07	56423.4	33018.4	44783.3	36961.2	19655.8	24163.5
2-Hydroxy-4-methyl-3-undecanoyloxypentanoic acid methyl ester	Others	330.241	C18H34O5	[M-H]-	2.86248e+07	172861	204737	84583.6	106139	126763	87467.2
Isochlorogenic acid B	Phenolic acids	516.127	C25H24O12	[M-H]-	2.83128e+07	39783.7	25315.8	30854.8	44560.1	46086.8	23144.6
6β-diydrocormic acid	Others	376.137	C16H24O10	[M-H]-	2.5715e+07	462964	768592	342863
Wallichilide	Others	412.225	C25H32O5	[M+H]+	2.48178e+07	6046.54
Gentiopicroside	Terpenoids	356.111	C16H20O9	[M+H]+	2.45367e+07	776494	173097	580631
3-Hydroxy-9,19-cyclolanost-24-en-26-oic acid (Mangiferolic acid)*	Terpenoids	456.36	C30H48O3	[M-H]-	2.44534e+07	10225.9	20476.5	24030.8
Oxyallobetulin*	Terpenoids	456.36	C30H48O3	[M-H]-	2.37538e+07	14005.7	16749.4	14139			7495.31
N-Benzylmethylene isomethylamine	Alkaloids	119.073	C8H9N	[M+H]+	2.35528e+07	9.06792e+06	1.20843e+07	7.58551e+06	9.45135e+06	8.8272e+06	1.04075e+07
Morolic acid*	Terpenoids	456.36	C30H48O3	[M-H]-	2.34017e+07		22987.7	20291.1
Gypensapogenin F	Terpenoids	472.355	C30H48O4	[M-H]-	2.21534e+07
Acetylcatalpol	Terpenoids	422.142	C17H26O12	[M-H]-	2.19929e+07	304980	133563	133920
Pipecolic acid	Alkaloids	129.079	C6H11NO2	[M+H]+	2.17165e+07	2.1463e+06	2.76074e+06	2.42787e+06	2.21188e+06	2.26749e+06	2.72731e+06
2,3,19,23-Tetrahydroxyurs-12-en-28-oic acid	Terpenoids	504.345	C30H48O6	[M-H]-	2.13691e+07
Parishin A	Phenolic acids	996.311	C45H56O25	[M-H]-	2.13575e+07
Betaine	Alkaloids	117.079	C5H11NO2	[M+H]+	2.10626e+07	9.00031e+06	1.02149e+07	9.76568e+06	8.83746e+06	1.14208e+07	8.37028e+06
24,30-Dihydroxy-12(13)-ene-lupeol*	Terpenoids	456.36	C30H48O3	[M-H]-	1.93958e+07		26971.1	37367.9
Senkyunolide M	Others	278.152	C16H22O4	[M+H]+	1.85156e+07	1.61246e+07	1.49255e+07	2.10563e+07	2.16354e+07	2.1491e+07	2.08112e+07
7-Methoxy-3-[1-(3-pyridyl)methylidene]-4-chromanone	Flavonoids	267.089	C16H13NO3	[M+H]+	1.81338e+07
2,3,23-Trihydroxyurs-12-en-28-oic acid*	Terpenoids	488.35	C30H48O5	[M-H]-	1.76019e+07			371007
4-[3-(4,8-dimethylnona-3,7-dienyl)-3-methyloxiran-2-yl]butan-2-one	Others	278.225	C18H30O2	[M-H]-	1.75682e+07	6.23722e+06	8.86271e+06	6.30644e+06	9.38818e+06	1.24212e+07	8.11785e+06
2,3,6-Trihydroxyurs-12-en-28-oic acid (Madasiatic acid)*	Terpenoids	488.35	C30H48O5	[M-H]-	1.7313e+07			350980
Cordianol B*	Terpenoids	488.35	C30H48O5	[M-H]-	1.73095e+07	568329	654847	350359	692400	1.54195e+06	887405
2,3-Dihydroxyolean-12-en-28-oic acid (2-Hydroxyoleanolic acid)*	Terpenoids	472.355	C30H48O4	[M-H]-	1.71387e+07	76616.1	63758.8	76816.9	60455.7	55623.1	51911.1
2,3-Dihydroxylup-20(29)-en-28-oic acid (Alphitolic acid)*	Terpenoids	472.355	C30H48O4	[M-H]-	1.70549e+07	44020.4	71268.2	58042.1	49587.6	49691.1	44529.5
alanine betaine	Alkaloids	117.079	C5H11NO2	[M+H]+	1.68891e+07	8.84827e+06	1.05987e+07	8.41992e+06	6.32265e+06	9.97646e+06	1.09665e+07
Dihydrojuglone	Quinones	176.047	C10H8O3	[M+H]+	1.67637e+07	60156	24177.3	38519.2
stevenin	Lignans and Coumarins	284.068	C16H12O5	[M+H]+	1.66308e+07
N-(3-hydroxy-4-methoxyphenethyl)-4-hydroxybutanamide	Alkaloids	267.147	C14H21NO4	[M+H]+	1.62054e+07
Cimifugin-7,4'-di-O-glucoside	Others	630.216	C28H38O16	[M+H]+	1.60135e+07
Salvianic acid B	Phenolic acids	360.085	C18H16O8	[M-H]-	1.59718e+07
30-O-Aangeloylhamaudol	Others	358.142	C20H22O6	[M+H]+	1.56994e+07	42279.4	11928.9	32398.8	73765.2	23066.5	7815.43
Astrapterocarpan*	Flavonoids	300.1	C17H16O5	[M+H]+	1.52482e+07	4071.18			3139
3,5-Dimethyl-2,3-dihydrobenzofuran	Others	148.088	C10H12O	[M+H]+	1.49981e+07	12495580	1.20527e+07	1.65603e+07	1.88728e+07	1.91755e+07	1.8822e+07
4-methyl-1,5,2,3-dioxadiazinan-2-amine	Others	119.07	C3H9N3O2	[M+H]+	1.46093e+07	4.96473e+06	6.95815e+06	4.41647e+06	5.25243e+06	4.81167e+06	6.14705e+06
Z-Ligustilide	Others	190.099	C12H14O2	[M+H]+	1.42799e+07	2620.68
Carthamone*	Flavonoids	448.101	C21H20O11	[M-H]-	1.41839e+07		18579.7
2,2-dimethylchromene-6-carboxylic acid	Others	204.079	C12H12O3	[M+H]+	1.41486e+07	1.14295e+07	1.12308e+07	1.48984e+07	1.81925e+07	1.67527e+07	1.64635e+07
Isobergapten*	Lignans and Coumarins	216.042	C12H8O4	[M+H]+	1.40361e+07
Phloroglucinol; 1,3,5-Benzenetriol	Phenolic acids	126.032	C6H6O3	[M+H]+	1.37398e+07						70833
Xanthotoxin; 8-Methoxypsoralen	Lignans and Coumarins	216.042	C12H8O4	[M+H]+	1.35516e+07
2'-O-(3''-hydroxybenzoyl)-kingiside	Terpenoids	524.153	C24H28O13	[M-H]-	1.33027e+07		15846
2,5-Dihydroxybenzoic acid-5-O-glucoside	Phenolic acids	316.079	C13H16O9	[M-H]-	1.30026e+07
Neochlorogenic acid (5-O-Caffeoylquinic acid)*	Phenolic acids	354.095	C16H18O9	[M-H]-	1.27746e+07
2-Hydroxyursolic acid*	Terpenoids	472.355	C30H48O4	[M-H]-	1.25844e+07
3'-O-D-glucosylgentiopicroside	Terpenoids	518.164	C22H30O14	[M+NH4]+	1.23834e+07		9975
Kaempferol-4'-O-glucoside*	Flavonoids	448.101	C21H20O11	[M+H]+	1.22067e+07		22465.4	26974.1	10985.7	9562	22078.5
7-Hydroxy-1-methoxy-2,3-methylenedi-oxyxanthone-glucoside	Others	448.101	C21H20O11	[M+H]+	1.21477e+07		15257.7		20513.9		28136.8
Kaempferol-3-O-galactoside (Trifolin)*	Flavonoids	448.101	C21H20O11	[M-H]-	1.19941e+07	21623.3				13511.7
Chrysophanol-9-anthrone	Quinones	240.079	C15H12O3	[M-H]-	1.17873e+07	2.3914e+07	1.06045e+07	1.05502e+07	2.42605e+07	1.1581e+07	1.14948e+07
Cannabifolin C	Terpenoids	488.35	C30H48O5	[M-H]-	1.1711e+07	255725	289461	152410	293930	734867	384783
5-(2-Hydroxyethyl)-2-O-glucosylphenol*	Phenolic acids	316.116	C14H20O8	[M-H]-	1.16435e+07
Aureusidin-4-O-glucoside*	Flavonoids	448.101	C21H20O11	[M+H]+	1.15125e+07	17974.5	15069		10958.7		15115
Luteolin-7-O-glucoside (Cynaroside)*	Flavonoids	448.101	C21H20O11	[M+H]+	1.15057e+07		14374.8	15735.4	28814.2	10262.7	8860.2
5-Hydroxymethylfurfural*	Others	126.032	C6H6O3	[M+H]+	1.13652e+07			16405.7			13855.3
Hesperetin-7-O-neohesperidoside(Neohesperidin)	Flavonoids	610.19	C28H34O15	[M+H]+	1.13131e+07	25884.8	80059.2	92704	29386.3	27051.8	45996.7
Kaempferol-3-O-glucoside (Astragalin)*	Flavonoids	448.101	C21H20O11	[M+H]+	1.08559e+07		23774.8	26260.6	48404.8	35773	16489.8
Grevilloside G*	Phenolic acids	316.116	C14H20O8	[M-H]-	1.08487e+07
sphondin*	Lignans and Coumarins	216.042	C12H8O4	[M+H]+	1.08176e+07	7251.18
3-Hydroxy-9,10-dimethoxypterocarpan*	Flavonoids	300.099	C17H16O5	[M+H]+	1.07285e+07
Hercynine	Alkaloids	197.116	C9H15N3O2	[M+H]+	1.06282e+07	44930.2	82227.7	56168.1	48792.8	57755.7	62018.2
4-Hydroxybenzoic acid	Phenolic acids	138.032	C7H6O3	[M-H]-	1.05545e+07	1.31103e+06	1.23635e+06	576247	506656	652735	1.27063e+06
4,5,8-Trihydroxy-α-tetralone	Quinones	194.058	C10H10O4	[M-H]-	1.04443e+07	30665.3	18943.5	20702.3		26627.1	23596.3
Chlorogenic acid methyl ester	Phenolic acids	368.111	C17H20O9	[M-H]-	1.02372e+07
3,9-dihydroeucomnalin glucoside*	Flavonoids	478.147	C23H26O11	[M-H]-	1.02097e+07
Cnidilide	Others	194.131	C12H18O2	[M+H]+	1.01308e+07
Kaempferol-7-O-glucoside*	Flavonoids	448.101	C21H20O11	[M-H]-	9.74555e+06	21766.2			31046.9
2,4-Dihydroxybenzoic acid	Phenolic acids	154.027	C7H6O4	[M-H]-	8.98851e+06
6-Deoxyfagomine	Alkaloids	131.095	C6H13NO2	[M+H]+	8.78208e+06	4.00822e+06	5.24116e+06	3.55801e+06	3.18482e+06	4.15701e+06	5.38761e+06
Elemol	Terpenoids	222.198	C15H26O	[M+H]+	8.71937e+06	8.9389e+06	8.24875e+06	1.04275e+07	1.01497e+07	1.01987e+07	8.86945e+06
1-(Hydroxymethyl)hexahydro-1h-pyrrolizin-2-ol	Alkaloids	158.117	C8H15NO2	[M+H]+	8.62116e+06	114405	84672.9	118155	68267.7	81888.7	77548.1
HydroxyAloe-emodin-8-O-glucoside	Quinones	448.101	C21H20O11	[M-H]-	8.57071e+06	10921.4
Atractylenolide Ⅲ	Terpenoids	248.141	C15H20O3	[M-H]-	8.50183e+06
2,3-Dihydroxyurs-12-en-28-oic acid (Corosolic acid)*	Terpenoids	472.355	C30H48O4	[M-H]-	8.47745e+06
Rehmannioside D	Terpenoids	686.227	C27H42O20	[M-H]-	8.38503e+06
16,23:16,30-Diepoxydammar-24-ene-3,20-diol (Jujubogenin)*	Terpenoids	472.355	C30H48O4	[M-H]-	8.32271e+06
Cordianal C*	Terpenoids	472.355	C30H48O4	[M-H]-	8.29217e+06
5,7-Dimethoxy-8-(3'-methyl-2'-oxobutyl)coumarin	Lignans and Coumarins	290.115	C16H18O5	[M+H]+	8.27519e+06
2,3-Dihydroxy-12-ursen-28-oic acid*	Terpenoids	472.355	C30H48O4	[M-H]-	8.2624e+06
Spermine	Alkaloids	202.216	C10H26N4	[M+H]+	8.07123e+06
2-Decanol*	Others	158.167	C10H22O	[M-H]-	7.96865e+06	9.21062e+06	9.98193e+06	8.78806e+06	1.16028e+07	8.50998e+06	1.10365e+07
Retronecine	Alkaloids	155.095	C8H13NO2	[M+H]+	7.92948e+06	2.83115e+06	3.05635e+06	2.9212e+06	2.28171e+06	2.71034e+06	3.19375e+06
8-hydroxyquinoline	Alkaloids	145.053	C9H7NO	[M+H]+	7.88773e+06	5.92345e+06	4.12885e+06	3.48507e+06	5.643e+06	6.5766e+06	8.41361e+06
α-Sanshool	Alkaloids	247.194	C16H25NO	[M+H]+	7.88119e+06
2,5-Dihydroxybenzaldehyde	Others	138.032	C7H6O3	[M-H]-	7.88037e+06	1.02469e+06	782019	360005	269587	524905	680703
Trigonelline	Alkaloids	137.048	C7H7NO2	[M+H]+	7.77392e+06	651127	686100	786513	471160	483554	478216
Pyran[3,4-b]indole-2-ketone	Alkaloids	187.063	C11H9O2N	[M+H]+	7.65568e+06	3.51211e+06	2.29483e+06	2.4854e+06	3.33247e+06	3.5316e+06	4.8347e+06
Vanillin; 4-Hydroxy-3-Methoxybenzaldehyde	Others	152.047	C8H8O3	[M-H]-	7.6446e+06	64643.6		110467	133449	45145.8	81443.1
3-Chloroaniline	Alkaloids	127.019	C6H6ClN	[M+H]+	7.61844e+06	1.39612e+07	1.37668e+07	1.26377e+07	1.68821e+07	1.49313e+07	1.4329e+07
3-Carbamyl-1-methylpyridinium;(1-Methylnicotinamide)	Alkaloids	137.071	C7H9N2O	[M+H]+	7.58628e+06	603064	650689	699224	427383	456254	497272
Methylnissolin-3-O-Glucoside*	Flavonoids	462.153	C23H26O10	[M+H]+	7.49676e+06
3,5-Dihydro-2H-Furo[3,2-C]Quinolin-4-One*	Alkaloids	187.063	C11H9NO2	[M+H]+	7.44143e+06	3.93026e+06	2.43825e+06	2.4358e+06	3.71538e+06	4.96118e+06	5.58159e+06
Astrapterocarpan-3-O-glucoside*	Flavonoids	462.152	C23H26O10	[M+H]+	7.16371e+06
5-Methoxyfurfural*	Others	126.032	C6H6O3	[M+H]+	7.04269e+06
4-Methylazetidine-2-Carboxylic acid*	Alkaloids	115.063	C5H9NO2	[M+H]+	7.02741e+06	316353	635882	475121	252362	361157	400679
3-hydroxy-1-methylpyrrolidin-2-one*	Alkaloids	115.063	C5H9NO2	[M+H]+	6.98793e+06	307460	566000	415467	176147	278387	332617
3,19-Dihydroxyurs-12-en-28-oic acid (Pomolic acid)*	Terpenoids	472.355	C30H48O4	[M-H]-	6.97846e+06
Pterolactam*	Alkaloids	115.063	C5H9NO2	[M+H]+	6.92179e+06	366566	671403	512733	255698	387220	416112
Des-O-Methyllasiodiplodin	Others	278.152	C16H22O4	[M+H]+	6.88323e+06	4.86632e+06	5.06163e+06	6.65438e+06	6.55988e+06	6.42881e+06	6.32654e+06
Angelicide	Others	380.199	C24H28O4	[M+H]+	6.85044e+06
1-Decanol*	Others	158.167	C10H22O	[M-H]-	6.84207e+06	7.55818e+06	8.168e+06	7.09292e+06	9.7848e+06	6.92271e+06	9.11947e+06
Ergotamine	Alkaloids	581.264	C33H35N5O5	[M-H]-	6.76878e+06	5.8114e+07	5.96471e+07	7.1389e+07	7.63849e+07	6.1237e+07	8.38403e+07
Methyl L-pyroglutamate	Alkaloids	143.058	C6H9NO3	[M+H]+	6.73726e+06
4-Nitrophenol	Phenolic acids	139.027	C6H5NO3	[M+H]+	6.70723e+06	6.8224e+06	8.0952e+06	6.79263e+06	8.6547e+06	6.80406e+06	7.66335e+06
Valerine	Alkaloids	157.11	C8H15NO2	[M+H]+	6.29287e+06	136354	199729	211859	149587	195845	194071
Cimiracemate	Phenolic acids	358.105	C19H18O7	[M-H]-	6.28639e+06
Decursinol angelate*	Lignans and Coumarins	328.131	C19H20O5	[M+H]+	6.26578e+06				2779.61
Bergapten*	Lignans and Coumarins	216.042	C12H8O4	[M+H]+	6.22168e+06
Mangiferin	Flavonoids	422.085	C19H18O11	[M-H]-	6.19356e+06
1-O-Salicyloyl-β-D-glucose	Phenolic acids	300.084	C13H16O8	[M-H]-	6.04506e+06	41237.1	53271.8		13585.7	39086	24892.9
Decursin*	Lignans and Coumarins	328.131	C19H20O5	[M+H]+	6.04443e+06
Kaempferol-3-O-(6''-malonyl)glucoside*	Flavonoids	534.101	C24H22O14	[M+H]+	5.95149e+06
Ferulic acid*	Phenolic acids	194.058	C10H10O4	[M-H]-	5.94335e+06	15529.5	8971.55			14240.8	22656.7
Methoxyindoleacetic acid	Alkaloids	205.074	C11H11NO3	[M+H]+	5.873e+06	2.57838e+06	1.90417e+06	1.64037e+06	2.21412e+06	2.79776e+06	3.45003e+06
1-O-Caffeoyl-β-D-glucose*	Phenolic acids	342.095	C15H18O9	[M-H]-	5.86461e+06		31136.5
3-Hydroxycinnamic Acid*	Phenolic acids	164.047	C9H8O3	[M-H]-	5.82062e+06	585139	675033	723862	207643	456823	547105
Isoferulic Acid*	Phenolic acids	194.058	C10H10O4	[M-H]-	5.75789e+06	28426.3
2,6-Dimethyl-7-octene-2,3,6-triol	Others	188.141	C10H20O3	[M-H]-	5.75784e+06	249252	312816	261542	100920	175800	230870
Senkyunolide G	Others	208.11	C12H16O3	[M-H]-	5.75477e+06
Z-6.8',7.3'-Diligustilide	Others	380.199	C24H28O4	[M+H]+	5.75349e+06
Deltoin*	Lignans and Coumarins	328.131	C19H20O5	[M+H]+	5.74876e+06
Benzoyltartaric acid	Phenolic acids	254.043	C11H10O7	[M-H]-	5.64938e+06
7-O-Methyleriodictyol	Flavonoids	302.079	C16H14O6	[M+H]+	5.62881e+06
Bismurrangatin	Lignans and Coumarins	534.189	C30H30O9	[M+H]+	5.54271e+06
3-(((S)-1-carboxy-2-phenylethyl)amino)-2,5-dihydroxycyclopentane-1-carboxylic acid	Others	309.121	C15H19NO6	[M+H]+	5.50293e+06
dihydro-5-(hydroxymethyl)-2(3H)-furanone	Others	116.047	C5H8O3	[M+H]+	5.4823e+06	182896	272188	275037	183354	176873	292719
Loliolide	Terpenoids	196.11	C11H16O3	[M+H]+	5.39813e+06
Malonyl isoSakuranin	Flavonoids	534.137	C25H26O13	[M+H]+	5.39097e+06
N-benzoyl-2-aminoethyl-β-D-glucopyranoside	Alkaloids	327.132	C15H21NO7	[M+H]+	5.34748e+06
Eucommiol	Others	188.105	C9H16O4	[M-H]-	5.34421e+06	382660	390782	297703	181725	222032	245077
Diosmetin-7-O-galactoside*	Flavonoids	462.116	C22H22O11	[M+H]+	5.27418e+06
6-C-MethylKaempferol-3-glucoside*	Flavonoids	462.116	C22H22O11	[M+H]+	5.25618e+06
Isopimpinellin	Lignans and Coumarins	246.053	C13H10O5	[M+H]+	5.2468e+06
2,3-Dihydroxybenzoic Acid*	Phenolic acids	154.027	C7H6O4	[M-H]-	5.23993e+06
(14-Ethyl-4,6,19-trimethoxy-9,11-dioxa-14-azaheptacyclo[10.7.2.12,5.01,13.03,8.08,12.016,20]docosan-21-yl)acetate	Alkaloids	477.273	C26H39NO7	[M+H]+	5.20124e+06	9.38917e+06	6.7447e+06	9.38884e+06	6.93739e+06	8.85191e+06	8.79328e+06
Diosmetin-7-O-glucoside*	Flavonoids	462.116	C22H22O11	[M+H]+	5.17397e+06
Hispidulin-7-O-glucoside(Homoplantaginin)*	Flavonoids	462.116	C22H22O11	[M+H]+	5.12166e+06
Piperidine	Alkaloids	85.0891	C5H11N	[M+H]+	5.03464e+06	1.59974e+06	1.99256e+06	1.30304e+06	1.1424e+06	1.51417e+06	2.09345e+06
Kaempferol-3-O-(6''-malonyl)galactoside*	Flavonoids	534.101	C24H22O14	[M+H]+	5.00415e+06
3,4-Dihydroxybenzoic acid (Protocatechuic acid)*	Phenolic acids	154.027	C7H6O4	[M-H]-	4.99613e+06
Sagerinic acid	Phenolic acids	720.169	C36H32O16	[M-H]-	4.96789e+06
Pratensein-7-O-glucoside	Flavonoids	462.116	C22H22O11	[M+H]+	4.95439e+06
2-Hydroxycinnamic acid*	Phenolic acids	164.047	C9H8O3	[M-H]-	4.94345e+06	485742	438482	476711	121714	355237	326025
Angustoline	Alkaloids	331.132	C20H17N3O2	[M+H]+	4.8246e+06	32379	41352.1	17361.4	7440.93	16208.6	30681.4
5-Methoxy-3-hydroxyindan-1-one	Others	178.063	C10H10O3	[M+H]+	4.68301e+06	137089	109553	88867.1
10Hβ-9-oxoageraphorone	Terpenoids	234.162	C15H22O2	[M+H]+	4.59539e+06	7695.83
4-(Beta-D-Glucopyranosyloxy)-2,4',6-Trihydroxybenzophenone	Others	408.106	C19H20O10	[M-H]-	4.57355e+06
6-O-Caffeoyl-D-glucose*	Phenolic acids	342.095	C15H18O9	[M-H]-	4.51922e+06
Α-hydroxyquinoline	Alkaloids	145.053	C9H7NO	[M+H]+	4.47538e+06	1.38899e+06	1.05817e+06	854313	1.44649e+06	1.11706e+06	2.84667e+06
1-O-Gentisoyl-β-D-glucoside	Phenolic acids	316.079	C13H16O9	[M-H]-	4.43108e+06
4-Hydroxybenzaldehyde	Others	122.037	C7H6O2	[M-H]-	4.28646e+06	686205	727141	245036	282699	672376	586372
Coniferin	Phenolic acids	342.132	C16H22O8	[M-H]-	4.24184e+06
Cimidahurinine*	Phenolic acids	316.116	C14H20O8	[M-H]-	4.2231e+06
Diisobutyl phthalate	Phenolic acids	278.152	C16H22O4	[M+H]+	4.21695e+06	3.11641e+06	3.01725e+06	4.04052e+06	3.96626e+06	4.29126e+06	4.1417e+06
2,3,5-trimethoxy-1-{[(2s,3r,4s,5s,6r)-3,4,5-trihydroxy-6-(hydroxymethyl)oxan-2-yl]oxy}xanthen-9-one*	Flavonoids	464.132	C22H24O11	[M+H]+	4.13219e+06		15348.8	22371.8			11766.1
Hydroxymenisdaurin D	Alkaloids	331.127	C14H21NO8	[M+H]+	4.11217e+06	26152.8	28217.3	8439.24			13221.2
N-benzylformamide*	Alkaloids	135.068	C8H9NO	[M+H]+	4.11164e+06	1.18251e+06	1.50259e+06	869528	1.6065e+06	1.88343e+06	1.68751e+06
lactinolide	Terpenoids	200.105	C10H16O4	[M+H]+	4.01499e+06	3.67912e+06	3.51016e+06	4.81405e+06	3.76474e+06	3.73929e+06	3.32344e+06
Formononetin (7-Hydroxy-4'-methoxyisoflavone)*	Flavonoids	268.074	C16H12O4	[M+H]+	3.98865e+06	11998.7	14090			5407.48	3647.65
Epipinoresinol*	Lignans and Coumarins	358.142	C20H22O6	[M-H]-	3.93009e+06
2-Phenylacetamide*	Alkaloids	135.068	C8H9NO	[M+H]+	3.87978e+06	787071	936534	553523	907574	1.11265e+06	1.36731e+06
Farrerol-7-O-glucoside	Flavonoids	462.153	C23H26O10	[M+H]+	3.84278e+06
Naringenin-7-O-glucoside (Prunin)*	Flavonoids	434.121	C21H22O10	[M-H]-	3.83133e+06
Pinoresinol*	Lignans and Coumarins	358.142	C20H22O6	[M-H]-	3.75467e+06
Lirioresinol A	Lignans and Coumarins	418.163	C22H26O8	[M-H]-	3.72862e+06
30-O-Acetylhamaudol	Others	318.11	C17H18O6	[M+H]+	3.70156e+06	5005.36		3768.61	5002.45
4-O-(4'-O-alpha-D-Glucopyranosyl)caffeoylquinic acid	Phenolic acids	516.148	C22H28O14	[M-H]-	3.59239e+06
Esculetin (6,7-Dihydroxycoumarin)	Lignans and Coumarins	178.027	C9H6O4	[M-H]-	3.58708e+06
Butylphthalide	Others	190.099	C12H14O2	[M+H]+	3.58061e+06	11056.1
4-Methyl-5-thiazoleethanol	Others	143.041	C6H9NOS	[M+H]+	3.5611e+06	11013.2	17679.5	18842.1	38047.8	19451.4	25405.2
4-O-(3'-O-alpha-D-Glucopyranosyl)caffeoylquinic acid	Phenolic acids	516.148	C22H28O14	[M-H]-	3.55504e+06
Kaempferide-3-O-(6''-malonyl)glucoside	Flavonoids	548.117	C25H24O14	[M+H]+	3.54319e+06
Anthranilate-1-O-Sophoroside	Phenolic acids	461.153	C19H27NO12	[M-H]-	3.53725e+06
Abrusin	Flavonoids	476.132	C23H24O11	[M+H]+	3.53717e+06
syringaresinol-4-O-β-D-glucopyranoside	Lignans and Coumarins	580.216	C28H36O13	[M-H]-	3.53626e+06
Gardoside*	Terpenoids	374.121	C16H22O10	[M-H]-	3.53567e+06	29253.5	24035.7
Glucosyl 7-methyl-3-methyleneoctane-1,2,6,7-tetraol	Others	366.189	C16H30O9	[M-H]-	3.5321e+06	94382.1	40251.5	72888.9	88699.8	101778	141324
Benzoic acid	Phenolic acids	122.037	C7H6O2	[M+H]+	3.52903e+06	116435	66000.5	88194.9	107670	62097.2	143764
O-Acetyl-L-carnitine	Alkaloids	203.116	C9H17NO4	[M+H]+	3.50865e+06	4.33861e+07	4.64804e+07	3.70685e+07	5.44715e+07	4.45236e+07	4.44207e+07
Isochlorogenic acid C	Phenolic acids	516.127	C25H24O12	[M+H]+	3.45893e+06	70154.5	67272.2	16612.1	65875.4	57830.3	53893.5
Neosakuranin	Flavonoids	448.137	C22H24O10	[M-H]-	3.3551e+06
Lauryldiethanolamine	Others	273.267	C16H35NO2	[M+H]+	3.352e+06	5.33062e+06	2.96063e+06	2.53972e+06	3.51452e+06	3.23946e+06	3.36892e+06
6-hydroxy-2-(3-methoxybenzylidene)-1-benzofuran-3(2H)-one*	Flavonoids	268.074	C16H12O4	[M+H]+	3.33378e+06	6476.41	14875.6	4755.87			7357.56
Luteolin-4'-O-glucoside*	Flavonoids	448.101	C21H20O11	[M-H]-	3.32757e+06				12478.9	9734.44
Byakangelicin	Lignans and Coumarins	334.105	C17H18O7	[M+H]+	3.32364e+06
6'-O-Galloyl Paeoniflorin	Terpenoids	632.174	C30H32O15	[M-H]-	3.32166e+06
Isoscopoletin-β-D-glucoside	Lignans and Coumarins	354.095	C16H18O9	[M+H]+	3.27464e+06
Oxypaeoniflorin	Terpenoids	496.158	C23H28O12	[M-H]-	3.24317e+06
Hydroxymethyl coumarin xyloside	Lignans and Coumarins	308.089	C15H16O7	[M+H]+	3.23673e+06
5-hydroxy-anthraquinone-2-carboxylic acid	Quinones	268.037	C15H8O5	[M-H]-	3.21866e+06
2'-O-p-hydroxybenzoylloganic acid	Terpenoids	496.158	C23H28O12	[M-H]-	3.2021e+06
Acteoside; Verbascoside*	Phenolic acids	624.205	C29H36O15	[M-H]-	3.17149e+06
3-O-Glucoside-3-hydroxy-y-butyrolactone	Others	264.084	C10H16O8	[M+H]+	3.13826e+06
Ledebouriellol	Others	374.137	C20H22O7	[M+H]+	3.12184e+06	2939.61				4377.01
8-Epiloganic acid	Terpenoids	376.137	C16H24O10	[M-H]-	3.10115e+06	176670
3-O-p-Coumaroylquinic acid	Phenolic acids	338.1	C16H18O8	[M-H]-	3.08786e+06		43207.7	24533.6
3-pyridine-methanol-O-β-D-glucopyranosyl	Alkaloids	271.106	C12H17NO6	[M+H]+	3.05342e+06
Oroxin A	Flavonoids	432.106	C21H20O10	[M+H]+	3.03486e+06			10029.1
Sesamin	Lignans and Coumarins	354.11	C20H18O6	[M+H]+	2.97316e+06
Cephalanthrin A	Alkaloids	308.08	C17H12N2O4	[M+H]+	2.96885e+06
Sweroside	Terpenoids	358.126	C16H22O9	[M+H]+	2.95051e+06
3,4-dihydroxy-β-phenylethoxy-O-α-L-rhamnopyranosyl(1→3)-6-O-caffeoyl(cis)-β-D-glucopyranoside*	Phenolic acids	624.205	C29H36O15	[M-H]-	2.93352e+06
6-O-Caffeoylarbutin*	Phenolic acids	434.121	C21H22O10	[M-H]-	2.88644e+06	66501.7	26449.6	20987.3
Phellodenol H	Lignans and Coumarins	368.111	C17H20O9	[M-H]-	2.85681e+06
Glucosyl 3,7-dimethylocta-2,6-diene-1,4,8-trio	Others	348.178	C16H28O8	[M+CH3COOH-H]-	2.81795e+06	24264.9	33883.7	15907.6
Echinacoside*	Phenolic acids	786.258	C35H46O20	[M-H]-	2.79985e+06
5-O-Methylvisamminol	Others	290.115	C16H18O5	[M+H]+	2.7792e+06
L-Carnitine	Alkaloids	161.105	C7H15NO3	[M+H]+	2.75883e+06	2.06483e+06	2.087e+06	2.68864e+06	2.56735e+06	2.37891e+06	2.89236e+06
demethylsecologanol*	Terpenoids	376.137	C16H24O10	[M+H]+	2.74379e+06	28742.5	48753.7	34470.6
Astrapterocarpan-3-O-malonyl glucoside	Flavonoids	548.152	C26H28O13	[M+H]+	2.7188e+06
3-Hydroxylup-20(29)-en-28-oic acid (Betulinic acid)*	Terpenoids	456.36	C30H48O3	[M-H]-	2.71426e+06
Levistolide A	Others	380.199	C24H28O4	[M+H]+	2.69464e+06
3-Hydroxycycloarta-24-ene-26-oic acid (Isomangiferolic acid)*	Terpenoids	456.36	C30H48O3	[M-H]-	2.69228e+06
3,5-Dicaffeoylquinic acid	Phenolic acids	516.127	C25H24O12	[M-H]-	2.66693e+06
5-O-Methylvisammioside	Others	452.168	C22H28O10	[M+H]+	2.63957e+06
6,4'-Dimethoxyisoflavone-7-O-glucoside (Wistin)	Flavonoids	460.137	C23H24O10	[M+H]+	2.63259e+06
Diisooctyl Phthalate	Phenolic acids	390.277	C24H38O4	[M+H]+	2.62645e+06	825492	495850	1.90479e+06	2.28586e+06	1.16235e+06	2.13135e+06
Indole-3-carboxaldehyde	Alkaloids	145.053	C9H7NO	[M+H]+	2.61904e+06	524707	494589	469018	749196	965989	490751
Ferulic β-glucoside*	Phenolic acids	356.111	C16H20O9	[M-H]-	2.60811e+06	21068.1	5568	3847.01
Orobanchoside	Phenolic acids	640.2	C29H36O16	[M-H]-	2.59062e+06
3-(Cyclohexen-1-yl)-2-hydroxy-4a,5-dimethyl-2,3,4,5,6,7,8,8a-octahydronaphthalen-1-one	Others	276.209	C18H28O2	[M+H]+	2.58876e+06	26218.1	51459.3	36225.2	29132.9	134456	24590.6
Crenatine	Alkaloids	226.111	C14H14N2O	[M+H]+	2.58776e+06
6-O-Feruloylajugol	Terpenoids	524.189	C25H32O12	[M-H]-	2.5809e+06
Benzoylpaeoniflorin	Terpenoids	584.189	C30H32O12	[M+H]+	2.56226e+06
Synephrine; 4-[1-Hydroxy-2-(methylamino)ethyl]phenol	Alkaloids	167.095	C9H13NO2	[M+H]+	2.54481e+06	523674	840413	654676	786039	751056	516466
Angelicin*	Lignans and Coumarins	186.032	C11H6O3	[M+H]+	2.51575e+06
3-Hydroxyurs-12-en-28-oic acid (Ursolic acid)*	Terpenoids	456.36	C30H48O3	[M-H]-	2.48537e+06		7657.71	9273.74
5-O-p-Coumaroylquinic acid	Phenolic acids	338.1	C16H18O8	[M-H]-	2.47695e+06		112660	94033.4
Methyl cumalate*	Phenolic acids	154.027	C7H6O4	[M-H]-	2.47151e+06
2,19-Dihydroxy-3-oxours-12-en-28-oic acid	Terpenoids	486.334	C30H46O5	[M-H]-	2.40764e+06
Digallic Acid	Phenolic acids	322.033	C14H10O9	[M-H]-	2.39831e+06
8-hydroxy-10-hydrosweroside*	Terpenoids	376.137	C16H24O10	[M+H]+	2.38096e+06	32115.9	52490.3	38006.1
1-O-Feruloyl-β-D-glucose*	Phenolic acids	356.111	C16H20O9	[M-H]-	2.36049e+06
4-hydroxy-2-oxo-1,2-dihydroquinoline-3-carboxylic acid	Alkaloids	205.037	C10H7NO4	[M+H]+	2.35958e+06	999106	800902	445579	1.08506e+06	1.35435e+06	1.5634e+06
9-[(2S,3S,4S,5R)-3,4-dihydroxy-5-(hydroxymethyl)oxolan-2-yl]-1H-purin-6-one	Alkaloids	268.081	C10H12N4O5	[M+H]+	2.35649e+06	3.68049e+07	1.41847e+06	4.48635e+07	31053.8	26740	2.09167e+07
Hydroxy isoliquiritigenin glucoside*	Flavonoids	434.121	C21H22O10	[M-H]-	2.34086e+06
1-(4-Hydroxybenzoyl)Glucose; 25545-07-7	Phenolic acids	300.084	C13H16O8	[M-H]-	2.33388e+06		32935.6			22311.2
Formononetin-7-O-glucoside (Ononin)	Flavonoids	430.126	C22H22O9	[M+H]+	2.31094e+06	5361
3',5',5,7-Tetrahydroxy-4'-methoxyflavanone-3'-O-glucoside	Flavonoids	480.127	C22H24O12	[M+H]+	2.28824e+06		19543.5		10315.9
2,5-Dihydroxybenzoic acid; Gentisic Acid*	Phenolic acids	154.027	C7H6O4	[M-H]-	2.27769e+06						10580.4
7,8-Dihydroxy-4'-methoxyisoflavone	Flavonoids	284.068	C16H12O5	[M+H]+	2.25924e+06
Pimaric acid	Terpenoids	302.225	C20H30O2	[M-H]-	2.23838e+06	122763	145404	135529	136865	143014	121941
Senkyunolide P	Others	382.214	C24H30O4	[M+H]+	2.21459e+06
4,8-Dihydroxy Naphthol-1-O-glucoside	Quinones	338.1	C16H18O8	[M+H]+	2.16328e+06
Deoxyarbutin	Phenolic acids	194.094	C11H14O3	[M-H]-	2.15877e+06
Epigoitrin	Others	129.025	C5H7NOS	[M+H]+	2.13e+06			5900.27		9487.19
Isovanillin	Others	152.047	C8H8O3	[M+H]+	2.11551e+06	20919.5	32846.5	20161.9	24840.4	27139.5	26828
dalbergin	Lignans and Coumarins	268.074	C16H12O4	[M+H]+	2.08622e+06		6895.27
1,3-O-Dicaffeoylquinic Acid (Cynarin)	Phenolic acids	516.127	C25H24O12	[M-H]-	2.06366e+06
Feruloyl syringic acid	Phenolic acids	374.1	C19H18O8	[M+H]+	2.03001e+06	20290.2	15468.6
9,12-Octadecadienoic acid,ethyl ester	Others	308.272	C20H36O2	[M-H]-	2.02584e+06	7.22979e+06	5.72292e+06	5.30626e+06	8.36753e+06	6.48213e+06	6.82315e+06
N-(4-oxopentyl)-acetamide	Alkaloids	143.095	C7H13NO2	[M+H]+	2.00507e+06	699850	1.18221e+06	1.42902e+06	769182	1.12171e+06	1.16816e+06
Cistanoside F	Phenolic acids	488.153	C21H28O13	[M-H]-	1.98562e+06
Andrographidine C	Flavonoids	460.137	C23H24O10	[M+H]+	1.98378e+06
Cnidimoside A	Others	438.153	C21H26O10	[M+H]+	1.97683e+06
6-methyl luteolin	Flavonoids	300.063	C16H12O6	[M+H]+	1.88014e+06			13208.1
2-Hydroxy-2,3-dihydronaphthalene-1,4-dione	Quinones	176.047	C10H8O3	[M+H]+	1.85211e+06
Persicoside*	Flavonoids	478.147	C23H26O11	[M-H]-	1.80283e+06
Demethylsuberosin	Lignans and Coumarins	230.094	C14H14O3	[M+H]+	1.78986e+06
Neoligustilide	Others	190.099	C12H14O2	[M+H]+	1.78393e+06			4282.7
Syringic acid	Phenolic acids	198.053	C9H10O5	[M-H]-	1.76818e+06	153168	42962.1	31547.8	16227.4	67530.9	107274
Quercetagetin-7-O-glucoside(Quercetagitrin)*	Flavonoids	480.09	C21H20O13	[M+H]+	1.76456e+06
4-Hydroxybenzoic acid glucosyl xyloside*	Phenolic acids	432.127	C18H24O12	[M-H]-	1.76354e+06
Phenylethanolamine	Alkaloids	137.084	C8H11NO	[M+H]+	1.75859e+06	767367	201603	748003	4893.15		421026
6a-dihydrocornic acid	Others	376.137	C16H24O10	[M-H]-	1.74266e+06	37888.6	25949.5
davidioside C	Phenolic acids	340.079	C15H16O9	[M-H]-	1.73693e+06
3-Prenyl-4-O-glucosyloxy-4-hydroxybenzoic acid	Phenolic acids	368.147	C18H24O8	[M-H]-	1.73392e+06	15267.2
Butylidenephthalide	Others	188.084	C12H12O2	[M+H]+	1.72638e+06
Esculin (6,7-Dihydroxycoumarin-6-O-glucoside)*	Lignans and Coumarins	340.079	C15H16O9	[M-H]-	1.70624e+06
6-Methoxykaempferol-3-O-glucoside	Flavonoids	478.111	C22H22O12	[M-H]-	1.70262e+06
Rehmaionoside A	Terpenoids	390.225	C19H34O8	[M-H]-	1.69362e+06
2-O-Galloyl-D-glucose	Phenolic acids	332.074	C13H16O10	[M-H]-	1.67442e+06			1593.68
3β-Hydroxyatractylon*	Terpenoids	232.146	C15H20O2	[M+H]+	1.6705e+06
Dalbergin glucoside	Lignans and Coumarins	430.126	C22H22O9	[M+H]+	1.65717e+06
Dichotomoside A	Lignans and Coumarins	552.184	C26H32O13	[M-H]-	1.64743e+06
Pinoresinol-4-O-glucoside	Lignans and Coumarins	520.194	C26H32O11	[M-H]-	1.64481e+06
1-O-p-Coumaroylsedoheptulose	Phenolic acids	356.111	C16H20O9	[M+H]+	1.63832e+06	14333.6
Daphnin*	Lignans and Coumarins	340.079	C15H16O9	[M-H]-	1.6255e+06
Glucosyringic acid	Phenolic acids	360.106	C15H20O10	[M-H]-	1.62262e+06	9428.43	62448.2	37292.1	14367.7	20514.9	11607
Cichoriin*	Lignans and Coumarins	340.079	C15H16O9	[M-H]-	1.61445e+06
parishin V	Phenolic acids	890.269	C38H50O24	[M-H]-	1.59634e+06
3,4-dihydroxybenzaldehyde-xylose-glucoside*	Phenolic acids	432.127	C18H24O12	[M-H]-	1.59097e+06
7-hydroxy-2H-1-benzopyran-2-one	Lignans and Coumarins	162.032	C9H6O3	[M+H]+	1.59081e+06			12557.6
Isofraxidin	Lignans and Coumarins	222.053	C11H10O5	[M+H]+	1574100
Dimethyl phthalate	Phenolic acids	194.058	C10H10O4	[M+H]+	1.56888e+06	121221	139799	134078	134854	79399.2	116268
Sarracenin	Terpenoids	226.084	C11H14O5	[M+H]+	1.55457e+06
Senkyunolide F	Others	206.094	C12H14O3	[M-H]-	1.54272e+06
6'-O-D-Glucosylsweroside	Terpenoids	520.179	C22H32O14	[M+NH4]+	1.53541e+06
Deacetylclavaminol H	Others	217.204	C12H27NO2	[M+H]+	1.52178e+06	284362	832100	666625	408928	450206	739174
Methyl gallate*	Phenolic acids	184.037	C8H8O5	[M-H]-	1.51792e+06
Grevilloside F	Phenolic acids	342.095	C15H18O9	[M-H]-	1.50968e+06
2-Acetyl-3-hydroxyphenyl-1-O-glucoside	Phenolic acids	312.121	C15H20O7	[M-H]-	1.4787e+06
Thunberginol G 3'-Glucoside	Lignans and Coumarins	434.121	C21H22O10	[M+H]+	1.47807e+06
Actinidialactone	Terpenoids	166.099	C10H14O2	[M+H]+	1.44832e+06	35802.5			28461.4	24531.5
4-hydroxy-3-(2-hydroxy-3-methylbut-3-en-1-yl)benzoic acid	Phenolic acids	222.089	C12H14O4	[M+H]+	1.44787e+06			69668.7		53905.4
1-O-Galloyl-β-D-glucose*	Phenolic acids	332.074	C13H16O10	[M-H]-	1.44499e+06
Kaempferide (3,5,7-Trihydroxy-4'-methoxyflavone)*	Flavonoids	300.063	C16H12O6	[M-H]-	1.43337e+06
Esculetin-7-O-glucoside*	Lignans and Coumarins	340.079	C15H16O9	[M-H]-	1.42924e+06
1-O-p-Coumaroyl-β-D-glucose*	Phenolic acids	326.1	C15H18O8	[M-H]-	1.41867e+06	34366.3	17675.5	28411.1		17148.6
2-acetyl-7-methoxy-3H-benzo[f]chromen-3-one	Lignans and Coumarins	268.074	C16H12O4	[M-H]-	1.41406e+06	10399.7	22638.3	10276.7	11125.7	8796.16	8596.34
Lariciresinol-4'-O-glucoside	Lignans and Coumarins	522.21	C26H34O11	[M-H]-	1.41242e+06
Pisiferic acid	Terpenoids	316.204	C20H28O3	[M-H]-	1.41224e+06	391974	444050	378330	553699	820867	225864
3,4-Dihydroxybenzeneacetic acid*	Phenolic acids	168.042	C8H8O4	[M-H]-	1.41069e+06			17085.8
N-Acetylputrescine	Alkaloids	130.111	C6H14N2O	[M+H]+	1.40574e+06	18568.6	11933.5	27169.6	10656	13988.5	14657.9
Acacetin-7-O-galactoside*	Flavonoids	446.121	C22H22O10	[M+H]+	1.4034e+06
Tricin-4'-O-glucoside*	Flavonoids	492.127	C23H24O12	[M+H]+	1.40137e+06
Icariside E5	Others	522.21	C26H34O11	[M-H]-	1.39827e+06
2,4,6-Trihydroxybenzoic acid	Phenolic acids	170.022	C7H6O5	[M+H]+	1.39778e+06
Protogenkwanone*	Flavonoids	300.063	C16H12O6	[M-H]-	1.39141e+06
2-Amino-4,5-dihydro-1H-imidazole-4-acetic acid	Alkaloids	143.07	C5H9N3O2	[M+H]+	1.39011e+06	748591	1.34403e+06	1.54105e+06	773510	1.1244e+06	1.14561e+06
Vanillin acetate	Phenolic acids	194.058	C10H10O4	[M+H]+	1.38634e+06
10-Formyltetrahydrofolic Acid	Alkaloids	473.166	C20H23N7O7	[M+H]+	1.37898e+06	37275.9	21336.8	49423.6	56103.1	22259.7	16566.8
Chrysoeriol; 5,7,4'-Trihydroxy-3'-Methoxyflavone*	Flavonoids	300.063	C16H12O6	[M-H]-	1.37139e+06
Pinoresinol-4,4'-O-diglucoside	Lignans and Coumarins	682.247	C32H42O16	[M-H]-	1.37091e+06
3-Hydroxyurs-12-en-28-oic acid (3-Epiursolic acid)*	Terpenoids	456.36	C30H48O3	[M-H]-	1.36552e+06
Glycitein	Flavonoids	284.068	C16H12O5	[M-H]-	1.36537e+06
Prunetin-5-O-glucoside*	Flavonoids	446.121	C22H22O10	[M+H]+	1.33455e+06
Diosmetin (5,7,3'-Trihydroxy-4'-methoxyflavone)*	Flavonoids	300.063	C16H12O6	[M-H]-	1.32318e+06
5-O-Galloyl-D-hamamelose*	Phenolic acids	332.074	C13H16O10	[M-H]-	1.31967e+06
Homovanillic alcohol; 4-Hydroxy-3-methoxyphenethanol	Phenolic acids	168.079	C9H12O3	[M-H]-	1.31964e+06
Myricatomentogenin	Others	342.147	C20H22O5	[M+H]+	1.31631e+06	716445	750953	1.21443e+06	1.20661e+06	1.21352e+06	1.11495e+06
Quercetin-3-O-(6''-O-p-Coumaroyl)galactoside	Flavonoids	610.132	C30H26O14	[M+H]+	1.28129e+06
Jaceosidin-7-O-Glucoside*	Flavonoids	492.127	C23H24O12	[M+H]+	1.26876e+06			15187.4
Tricin-7-O-Glucoside*	Flavonoids	492.127	C23H24O12	[M+H]+	1.26708e+06
Gnetifolin B*	Flavonoids	300.063	C16H12O6	[M-H]-	1.24905e+06
Monogalloyl-diglucose	Phenolic acids	494.127	C19H26O15	[M-H]-	1.2483e+06
Aurantio-obtusin-6-O-Glucoside	Quinones	492.127	C23H24O12	[M+H]+	1.23444e+06
Guvacoline	Alkaloids	141.079	C7H11NO2	[M+H]+	1.23395e+06
N-Acetylisatin	Alkaloids	189.043	C10H7NO3	[M-H]-	1.23348e+06	502745	975048	295687	233570	714932	654769
7-Hydroxycoumarin;Umbelliferone	Lignans and Coumarins	162.032	C9H6O3	[M-H]-	1.2334e+06
Gentiolactone	Terpenoids	212.069	C10H12O5	[M+H]+	1.23318e+06
Z,Z9-6.89,7.39-Diligustilide	Others	380.199	C24H28O4	[M+H]+	1.23187e+06
Ethyl (10Z,13Z)-hexadeca-10,13-dienoate	Others	280.24	C18H32O2	[M-H]-	1.22762e+06	1.43839e+06	1.45512e+06	1.40936e+06	1.64056e+06	1.70787e+06	1.52878e+06
3,5-Dihydroxy-4-methoxybenzoic acid; 4-O-Methylgallic Acid*	Phenolic acids	184.037	C8H8O5	[M-H]-	1.22758e+06
Ladanetin-6-O-β-D-glucoside	Flavonoids	462.116	C22H22O11	[M+H]+	1.22516e+06	13151.7				11375
Isodivaricatol	Others	334.105	C17H18O7	[M+H]+	1.21202e+06
Xanthurenic Acid 8-O-Glucoside	Alkaloids	367.09	C16H17NO9	[M-H]-	1.20228e+06				7794.04
6-O-Galloyl-β-D-glucose*	Phenolic acids	332.074	C13H16O10	[M-H]-	1.20223e+06
2,3,16,21-Tetrahydroxyolean-12-en-28-oic acid (Platycogenic acid C)	Terpenoids	504.345	C30H48O6	[M-H]-	1.18969e+06
2,4,2',4'-tetrahydroxy-3'-prenylchalcone	Flavonoids	340.131	C20H20O5	[M+H]+	1.18438e+06
Thamnosmonin	Lignans and Coumarins	276.1	C15H16O5	[M+H]+	1.17828e+06
(7'S,8R,8'R)-3,5'-dimethoxy-3',4,9'-trihydroxy-7',9-epoxy-8,8'-lignan	Lignans and Coumarins	360.157	C20H24O6	[M-H]-	1.17272e+06
Embelin	Quinones	294.183	C17H26O4	[M-H]-	1.17054e+06	1.74346e+06	2.12518e+06	1.89813e+06	1.91086e+06	1.61454e+06	2.23134e+06
Ethylsalicylate	Phenolic acids	166.063	C9H10O3	[M+H]+	1.16712e+06		33280.6	28952.2	24060.2		19317.6
Dihydroisopelletierine	Alkaloids	143.131	C8H17NO	[M+H]+	1.16396e+06	40285.3	84009.9	59950.4	55811.9	79207.7	90545.2
Gentioflavoside	Terpenoids	374.121	C16H22O10	[M+H]+	1.16272e+06
3-O-Methylgallic acid	Phenolic acids	184.037	C8H8O5	[M-H]-	1.14866e+06	19621.3	16152.7
3-Hydroxypyridine	Alkaloids	95.0371	C5H5NO	[M+H]+	1.14792e+06
2-Phenyloxirane	Phenolic acids	120.058	C8H8O	[M+H]+	1.14674e+06
2,3-Dihydroxyoleana-11,13(18)-dien-28-oic acid (Camaldulenic acid)	Terpenoids	470.34	C30H46O4	[M-H]-	1.13886e+06
Formononetin acetyl glucoside	Flavonoids	472.137	C24H24O10	[M+H]+	1.13615e+06
Isomartynoside	Phenolic acids	652.237	C31H40O15	[M-H]-	1.13404e+06
Gossypetin-8-O-glucoside	Flavonoids	480.09	C21H20O13	[M+H]+	1.1135e+06
Phellopterin	Lignans and Coumarins	300.1	C17H16O5	[M+H]+	1.11197e+06
Z-6,7-Epoxyligustilide	Others	206.094	C12H14O3	[M-H2O+H]+	1.11149e+06
Dehydroxysecologanic acid	Terpenoids	358.126	C16H22O9	[M+H]+	1.1067e+06		13672.4
5,8-dihydroxy-10-methoxy-2-propylbenzo[h]chromen-4-one	Others	300.1	C17H16O5	[M-H]-	1.1021e+06
8-Hydroxycoumarin	Lignans and Coumarins	162.032	C9H6O3	[M+H]+	1.10029e+06				44906.3
Vanillic acid	Phenolic acids	168.042	C8H8O4	[M-H]-	1.0953e+06	31070.5	34111.8		12845.5	26882.2	31040
Paeonilactone C	Terpenoids	318.11	C17H18O6	[M+H]+	1.09185e+06		20323
Apigenin-8-C-Glucoside (Vitexin)	Flavonoids	432.106	C21H20O10	[M-H]-	1.08694e+06
3'-Methoxydaidzin*	Flavonoids	446.121	C22H22O10	[M+H]+	1.08358e+06
Luteolin-6-C-glucoside (Isoorientin)	Flavonoids	448.101	C21H20O11	[M-H]-	1.08231e+06
Myricetin-3-O-galactoside*	Flavonoids	480.09	C21H20O13	[M+H]+	1.0791e+06			12542.4
3-ethyl-7-hydroxy-6-methoxyphthalide	Others	208.074	C11H12O4	[M+H]+	1.0725e+06	27184.1
p-Hydroxyphenyl 6-O-(E)-caffeoyl-β-D-allopyranoside*	Phenolic acids	434.121	C21H22O10	[M-H]-	1.06709e+06			11092.5
Homogentisic acid*	Phenolic acids	168.042	C8H8O4	[M-H]-	1.06557e+06
Secoisolariciresinol 4-O-glucoside	Lignans and Coumarins	524.226	C26H36O11	[M-H]-	1.05933e+06
3-O-Galloyl-D-glucose*	Phenolic acids	332.074	C13H16O10	[M-H]-	1.05574e+06
Forsythoside H*	Phenolic acids	624.205	C29H36O15	[M-H]-	1.0548e+06
Syringaresinol	Lignans and Coumarins	418.163	C22H26O8	[M-H]-	1.05425e+06
N-Feruloyltyramine; Moupinamide*	Alkaloids	313.131	C18H19NO4	[M+H]+	1.04849e+06
Tetradecyldiethanolamine	Alkaloids	301.298	C18H39NO2	[M+H]+	1.03867e+06	1.65576e+06	1.68414e+06	1.64941e+06	1.83275e+06	1.89575e+06	1.82334e+06
Monomelittoside	Terpenoids	362.121	C15H22O10	[M-H]-	1.03473e+06	15522	8809.75	7164.83
Demethyl coniferin	Phenolic acids	328.116	C15H20O8	[M-H]-	1.03025e+06
Martynoside*	Phenolic acids	652.237	C31H40O15	[M-H]-	1.02199e+06
L-Tyramine	Alkaloids	137.084	C8H11NO	[M+H]+	1.02021e+06
Myricetin-3-O-β-D-glucoside*	Flavonoids	480.09	C21H20O13	[M+H]+	1.01532e+06	11804.5
Quercetin-3-O-(6''-O-p-Coumaroyl)glucoside	Flavonoids	610.132	C30H26O14	[M+H]+	1.0095e+06
Trigallic acid	Phenolic acids	474.043	C21H14O13	[M-H]-	1.00868e+06
γ-Sanshool	Alkaloids	273.209	C18H27NO	[M+H]+	1.00467e+06
(5Z,10E,14S)-14-hydroxy-2,6,10-trimethylpentadeca-5,10-dien-4-one	Others	280.24	C18H32O2	[M-H]-	995357	1.25252e+06	1.22227e+06	1.14193e+06	1.36256e+06	1.37036e+06	1.306e+06
p-Coumaroylcaffeoyltartaric acid	Phenolic acids	458.085	C22H18O11	[M-H]-	990242
Epiberberine	Alkaloids	336.123	C20H18NO4+	[M]+	986960
Fraxetin-8-O-glucoside (Fraxin)	Lignans and Coumarins	370.09	C16H18O10	[M-H]-	979842
Rhododendrol	Phenolic acids	166.099	C10H14O2	[M+H]+	977966
2,4-Di-Tert-Butylphenol	Phenolic acids	206.167	C14H22O	[M-H]-	968676	924818	969540	996266	1.12026e+06	1.11545e+06	1.12774e+06
Aracarpene 2*	Flavonoids	300.063	C16H12O6	[M-H]-	967538
o-Carboxy-5-hydroxytryptamine	Alkaloids	220.085	C11H12N2O3	[M+H]+	966022			24498.2	46153.6
Epicatechin glucoside	Flavonoids	452.132	C21H24O11	[M-H]-	965859
Nicosesquiterpene A	Terpenoids	232.146	C15H20O2	[M+H]+	964671
N,N'-Dicyclohexylcarbodiimide	Alkaloids	206.178	C13H22N2	[M-H]-	962439	944785	944247	966971	1.06815e+06	1.0461e+06	1.13944e+06
β-Carboline-1-propanoic acid	Alkaloids	240.09	C14H12N2O2	[M+H]+	960351
Pseudotropine	Alkaloids	141.115	C8H15NO	[M+H]+	946773	29931.2	22896.9	8625.41	13207.3	9847.77	6853.69
Stachydrine	Alkaloids	143.095	C7H13NO2	[M+H]+	945131	563441	1.15375e+06	1.3266e+06	587926	947114	1.1135e+06
O-Phosphocholine	Alkaloids	184.073	C5H15NO4P+	[M]+	934752	114048	225342	153921	189768	231112	275530
2,5-Dihydroxyacetophenone	Others	152.047	C8H8O3	[M-H]-	932047
Scopoletin-7-O-glucoside (Scopolin)	Lignans and Coumarins	354.095	C16H18O9	[M+H]+	926173
Protocatechuic acid xylosyl xyloside	Phenolic acids	418.111	C17H22O12	[M-H]-	925230
Geniposidic acid*	Terpenoids	374.121	C16H22O10	[M-H]-	923816
2,5-dihydroxy-1-methoxy-anthraquinone	Quinones	270.053	C15H10O5	[M-H]-	919463
Pellitorine	Alkaloids	223.194	C14H25NO	[M+H]+	899063
Gentianidine	Alkaloids	163.063	C9H9NO2	[M+H]+	895093						9130.89
Clemaphenol A	Lignans and Coumarins	358.142	C20H22O6	[M+H]+	885519
Coniferyl alcohol	Phenolic acids	180.079	C10H12O3	[M-H]-	880655
Geranyl 3-O-xylopyranosyl-glucopyranoside	Others	448.231	C21H36O10	[M-H]-	873293
swerimilegenin H	Others	196.074	C10H12O4	[M+H]+	863644
5'-Glucosyloxyjasmanic acid	Phenolic acids	388.173	C18H28O9	[M-H]-	855345	13160.7	29024.8
(2S,3S,4S,5R,6R)-6-(3-benzoyloxy-2-hydroxypropoxy)-3,4,5-trihydroxyoxane-2-carboxylic acid	Others	372.106	C16H20O10	[M-H]-	854479
Syringaldehyde; 4-Hydroxy-3,5-Dimethoxybenzaldehyde	Others	182.058	C9H10O4	[M-H]-	846681	30648.2	19188.5	9951.91		17714.9
3,4-Dihydroverbenalin	Terpenoids	390.153	C17H26O10	[M-H]-	836651
Octadec-8-enamide	Alkaloids	281.272	C18H35NO	[M+H]+	832141	2.48869e+06	389989	614887	1.5054e+06	1.08597e+06	468574
Pentadecanoic acid,14-methyl-,methyl ester	Others	270.256	C17H34O2	[M-H]-	823605	1.07561e+06	879471	898690	1.47182e+06	1.01188e+06	1.03338e+06
Benzyl-(2''-O-xylosyl)glucoside*	Phenolic acids	402.153	C18H26O10	[M-H]-	818177
Butin-7-O-glucoside*	Flavonoids	434.121	C21H22O10	[M-H]-	810502
4-(4-hydroxy-3-methylbut-2-en-1-yl)-5-methoxy-[1,1'-biphenyl]-3,4'-diol*	Quinones	300.136	C18H20O4	[M-H]-	808713
Methyl 4-hydroxybenzoate	Phenolic acids	152.047	C8H8O3	[M-H]-	808125			8756.37
Tetradecasphinganine	Others	245.236	C14H31NO2	[M+H]+	807781	181614	243057	165132	263852	267597	255373
Tricin-7-O-saccharic acid	Flavonoids	522.101	C23H22O14	[M-H]-	807664
Trachelogenin	Lignans and Coumarins	388.152	C21H24O7	[M-H]-	802693	20512	14837.5		7799.46	13380.5	5102.82
3-Hydroxy-1-(4-hydroxy-3,5-dimethoxyphenyl)propan-1-one	Others	226.084	C11H14O5	[M+H]+	800299				18618.9		18643
5'-Methoxyisolariciresinol-9'-O-glucoside	Lignans and Coumarins	552.221	C27H36O12	[M-H]-	798924			7519
5,7-Dihydroxychromone glucoside	Others	340.079	C15H16O9	[M+H]+	798304
N-Feruloylputrescine	Alkaloids	264.147	C14H20N2O3	[M+H]+	794496
Dendronobilin I	Terpenoids	294.219	C18H30O3	[M+H]+	792214	13308.2	16308.8	13908	8465.71	16441.2
Chrysoeriol-5-O-glucoside	Flavonoids	462.116	C22H22O11	[M-H]-	791349
3-Oxooleana-11,13(18)-dien-28-oic acid	Terpenoids	452.329	C30H44O3	[M+H]+	786895				3608.92	6722.5
Nicotianamine	Alkaloids	303.143	C12H21N3O6	[M+H]+	784669
Aracarpene 1*	Flavonoids	300.063	C16H12O6	[M-H]-	778396
L-[S-(4-hydroxy-benzyl)]cysteine	Others	284.083	C12H16N2O4S	[M+H]+	776519
Matairesinol-4,4'-O-diglucoside	Lignans and Coumarins	682.247	C32H42O16	[M-H]-	775466
2-Hydroxybenzaldehyde (Salicylaldehyde)	Phenolic acids	122.037	C7H6O2	[M-H]-	767793
Esculetin-7-O-quinic acid	Lignans and Coumarins	352.079	C16H16O9	[M-H]-	766774
Benzyl β-primeveroside*	Phenolic acids	402.153	C18H26O10	[M-H]-	764217
p-Coumaric acid-4-O-glucoside*	Phenolic acids	326.1	C15H18O8	[M-H]-	761883	42277.7	28061.1	24973.8	11975.9	12773.9
Sesaminol*	Lignans and Coumarins	370.105	C20H18O7	[M+H]+	759199
Elemicin	Phenolic acids	208.11	C12H16O3	[M+H]+	757691						3802.68
Kaempferol-3-O-(6''-O-acetyl)glucoside	Flavonoids	490.111	C23H22O12	[M-H]-	756018
2-O-P-Coumaroylhydroxycitric Acid	Phenolic acids	354.059	C15H14O10	[M-H]-	751511
Peucedanol	Lignans and Coumarins	264.1	C14H16O5	[M+H]+	750768
Polygonimitin B	Flavonoids	418.126	C21H22O9	[M-H]-	750303	12285
6'-O-D-Glucosylloganic acid	Terpenoids	538.19	C22H34O15	[M+NH4]+	750167
Salicylic acid-2-O-glucoside	Phenolic acids	300.084	C13H16O8	[M-H]-	748218	133963	140330	118720		13114.8
Naringenin-4'-O-glucoside*	Flavonoids	434.121	C21H22O10	[M-H]-	743481		13177.1	14028.4
N-Acetylcadaverine	Alkaloids	144.126	C7H16N2O	[M+H]+	740732						20814
Aeginetic acid	Terpenoids	268.168	C15H24O4	[M-H]-	740658
4-(2-hydroxy-3-methylbut-3-en-1-yl)-5-methoxy-[1,1'-biphenyl]-3,4'-diol*	Quinones	300.136	C18H20O4	[M-H]-	739003
Isomucronulatol-7-O-glucoside	Flavonoids	464.168	C23H28O10	[M+H]+	736550
2,6-Dimethoxy-1,4-benzoquinone*	Quinones	168.042	C8H8O4	[M+H]+	734746			11974.3
Isomucronulatol-7-O-malonyl glucoside	Flavonoids	550.168	C26H30O13	[M+H]+	731991
5-Methoxysalicylic acid	Phenolic acids	168.042	C8H8O4	[M+H]+	725052	98912.9	94982.4	86092.4	54004.8	84259.2	66006.3
4-HydroxyseSamin*	Lignans and Coumarins	370.105	C20H18O7	[M+H]+	724769
Odoratin 7-malonyl glucoside	Flavonoids	562.132	C26H26O14	[M+H]+	721420
Isoscopoletin (6-Hydroxy-7-Methoxycoumarin)	Lignans and Coumarins	192.042	C10H8O4	[M+H]+	711007
Macrophypene B	Terpenoids	276.209	C18H28O2	[M+H]+	698668	13627	26318	12545.8	18640.9	49696.5	10210.8
8-Epikingiside	Terpenoids	404.132	C17H24O11	[M+H]+	690475
E-Butylphthalide	Others	188.084	C12H12O2	[M+H]+	679190
Cadaverine	Alkaloids	102.116	C5H14N2	[M+H]+	672825
Vanillylamine	Alkaloids	153.079	C8H11NO2	[M+H]+	667038	679212	351294	979781			539499
2',7-Dihydroxy-3',4'-dimethoxyisoflavan	Flavonoids	302.115	C17H18O5	[M+H]+	665527
6-Hydroxymellein	Others	194.057	C10H10O4	[M+H]+	660731	15902			7119.18
Jionoside A1	Phenolic acids	800.274	C36H48O20	[M-H]-	658832
Gastrodin	Phenolic acids	286.105	C13H18O7	[M-H]-	653509
2,6-Dimethoxybenzaldehyde	Others	166.063	C9H10O3	[M-H]-	652156	97441.8	133126	76324.1	111183	42614	67707.2
Eugenyl formate	Others	192.079	C11H12O3	[M+H]+	651917
Higenamine-glucose*	Alkaloids	433.174	C22H27NO8	[M+H]+	649417
Syringaresinol-4'-O-(6''-acetyl)glucoside	Lignans and Coumarins	622.226	C30H38O14	[M-H]-	643172
2-Aminophenol	Alkaloids	109.053	C6H7NO	[M+H]+	643128
Glucosyl 6-Hydroxy-2,6-Dimethyl-2E,7-Octadienoate	Others	346.163	C16H26O8	[M+CH3COOH-H]-	642620
Phenyl acetate	Phenolic acids	136.052	C8H8O2	[M-H]-	636110	130999	140419	100683	179310	102651	106843
4,5,6-Trihydroxy-2-cyclohexen-1-ylideneacetonitrile	Alkaloids	167.058	C8H9NO3	[M+H]+	629393	199760	235507	183122	146190	168286	194202
Imidazol-1-yl-acetic acid	Alkaloids	126.043	C5H6N2O2	[M+H]+	627437	92370.8	64021.5	89386.6	65757.7	75793.3	101948
2-(3,4-dihydroxyphenyl)ethanediol 1-O-β-D-glucopyranoside*	Phenolic acids	332.111	C14H20O9	[M-H]-	626005
Indole-3-carboxylic acid*	Alkaloids	161.048	C9H7NO2	[M-H]-	625513	178093	142505	91350.1	167905	175471	164022
1-O-(3,4,5-Trimethoxybenzoyl)-B-D-Glucopyranoside	Phenolic acids	374.121	C16H22O10	[M-H]-	622298	11457
Ciwujiatone	Lignans and Coumarins	434.158	C22H26O9	[M+H]+	620274
Hedycaffeoylglucoside A	Quinones	324.084	C15H16O8	[M+H]+	620067						10210.6
2,5-Dimethoxybenzoquinone*	Quinones	168.042	C8H8O4	[M+H]+	619355
Aloeemodin-8-O-glucoside	Quinones	432.106	C21H20O10	[M-H]-	614262
Poncirin (Isosakuranetin-7-O-neohesperidoside)*	Flavonoids	594.195	C28H34O14	[M-H]-	611829	19574.5	21838.4	14077.6	10442.4	13610.9
Protocatechualdehyde	Others	138.032	C7H6O3	[M+H]+	607238	22791.7	15867.1		9088.78
Benzylacetone	Others	148.089	C10H12O	[M+H]+	605038
Scopoletin (7-Hydroxy-6-methoxycoumarin)	Lignans and Coumarins	192.042	C10H8O4	[M-H]-	604084
5-Hydroxy-2,3-dihydronaphthalene-1,4-dione	Quinones	176.047	C10H8O3	[M+H]+	593370	64723.1	61286.9	23954	46436.4	63213.1	64268
2-Hydroxy-3-phenylpropanoic acid	Phenolic acids	166.063	C9H10O3	[M-H]-	592060	19343.2	64664.8	10352.4	37492.6	21977.8	31084.3
Indole-2-carboxylic acid	Alkaloids	161.048	C9H7NO2	[M-H]-	590453	166396	105012	81308.8	104818	126927	123059
2α,3α-Dihydroxyolean-12-en-28-oic acid	Terpenoids	472.355	C30H48O4	[M-H]-	584458	63407.9	39666.5	11608.9	24388.6	42587.2	22726.2
Lasianthuoside A	Quinones	446.121	C22H22O10	[M+H]+	581522
7-O-Galloyltricetiflavan	Flavonoids	442.09	C22H18O10	[M-H]-	579325
3-Hydroxy-3,7,11-trimethyldodeca-1,6E,10-trien-9-yl isobutyrate	Terpenoids	294.219	C18H30O3	[M+H]+	572694	11143.9	11523.6	12655.4	7872.55	16496.9	4357.26
Vladinol D	Lignans and Coumarins	374.137	C20H22O7	[M-H]-	568891
Glucosyl 10,11-dihydroxy-2,6-farneSadienoate	Others	432.236	C21H36O9	[M-H]-	564929
Tricin-5-O-Glucoside	Flavonoids	492.127	C23H24O12	[M+H]+	561094
Diosmetin-7-O-Neohesperidoside (Neodiosmin)	Flavonoids	608.174	C28H32O15	[M+H]+	559642
Gallacetophenone	Phenolic acids	168.042	C8H8O4	[M+H]+	545991		6115.7				10945.6
Tri-p-coumaroyl Spermidine	Alkaloids	583.268	C34H37N3O6	[M+H]+	545532
Cornusoside A	Others	376.137	C16H24O10	[M-H]-	545249	6055.79
Senkyunolide I	Others	224.105	C12H16O4	[M-H]-	542466
Murrayacarpin A glucoside	Lignans and Coumarins	368.11	C17H20O9	[M+H]+	539942
Epicatechin	Flavonoids	290.079	C15H14O6	[M+H]+	539569
2-Ethyl-3-methylmaleimide-N-glucoside	Alkaloids	301.116	C13H19NO7	[M+H]+	536964
glycoric acid	Others	228.136	C12H20O4	[M-H]-	533130	87223	85445.2	29802.3	27234.2	36276.1	37013.4
Psoralen*	Lignans and Coumarins	186.032	C11H6O3	[M+H]+	532735
JiangxiBaiyingsu I	Terpenoids	292.204	C18H28O3	[M+H]+	532671	6776.05				6248.76
3-Hydroxy-4-methoxybenzoic acid; Isovanillic Acid	Phenolic acids	168.042	C8H8O4	[M+H]+	530459	43630.8	35614.2		21402.5	15777.6	26205.5
3-O-Galloyl-Glucose	Phenolic acids	332.074	C13H16O10	[M-H]-	530269
Pyrocatechol monoglucoside	Others	272.09	C12H16O7	[M-H]-	526138
Coniferaldehyde	Others	178.063	C10H10O3	[M+H]+	524977
Rubrofusarin-6-O-glucoside*	Others	434.121	C21H22O10	[M+H]+	523878
6'-O-Galloylalbiflorin	Terpenoids	632.174	C30H32O15	[M-H]-	523714
Quercetin-7-O-glucoside	Flavonoids	464.096	C21H20O12	[M-H]-	519721	19417.4	12067.9		20710.5
Ferulic acid methyl ester	Phenolic acids	208.074	C11H12O4	[M+H]+	518150	9738.06	8998.01	9643.75		5486.99
8-Debenzoylpaeoniflorin	Terpenoids	376.137	C16H24O10	[M+H]+	517909		8841.51
Malonyltrifolirhizin	Flavonoids	532.122	C25H24O13	[M+H]+	517768
Didymin (Isosakuranetin-7-O-rutinoside)*	Flavonoids	594.195	C28H34O14	[M-H]-	513935	15791.5	16743.1	16594.7	6518.29	17872.8	21215.1
Syringaresinol-4'-O-glucoside; Acanthoside B	Lignans and Coumarins	580.216	C28H36O13	[M-H]-	513356
Amarogentin	Terpenoids	586.169	C29H30O13	[M+H]+	510143
Trifolirhizin (Maackiain-3-O-glucoside)	Flavonoids	446.121	C22H22O10	[M-H]-	509539
β-Hydroxy-(3,4-dihydroxyphenylethanolyl)-glucoside	Phenolic acids	332.111	C14H20O9	[M-H]-	508992
4-O-Glucosyl-4-hydroxybenzoic acid	Phenolic acids	300.084	C13H16O8	[M-H]-	505644
Koaburaside*	Phenolic acids	332.111	C14H20O9	[M-H]-	504373			9660
Isosakuranetin-7-O-glucoside (Isosakuranin)*	Flavonoids	448.137	C22H24O10	[M+H]+	502779			6049.84
N',N'',N'''-p-Coumaroyl-cinnamoyl-caffeoyl spermidine	Alkaloids	583.268	C34H37N3O6	[M+H]+	499726
Bakuchicin*	Lignans and Coumarins	186.032	C11H6O3	[M+H]+	498150
isopellitorine	Alkaloids	223.194	C14H25NO	[M+H]+	494071
Lignans Machilin F	Lignans and Coumarins	342.147	C20H22O5	[M+H]+	492228	414945	348790	526150	520785	618665	487336
Kaempferol-3-O-(6''-p-Coumaroyl)glucoside (Tiliroside)	Flavonoids	594.137	C30H26O13	[M-H]-	489876	14762.5	11745.5	20407.9	21261.8	13351.6	19960.8
Indole-5-carboxylic acid*	Alkaloids	161.048	C9H7NO2	[M-H]-	486125	199360	134289	57681.6	91762.1	159029	129605
5-Aminolevulinic Acid	Alkaloids	131.058	C5H9NO3	[M+H]+	482039	523057	583593	464791	296651	549870	771341
1,3,7-Trimethoxyxanthone	Flavonoids	286.084	C16H14O5	[M+H]+	481557
Aromadendrin-7-O-glucoside	Flavonoids	450.116	C21H22O11	[M-H]-	481363		10973.7				14060.4
Quercetin-3-O-galactoside (Hyperin)*	Flavonoids	464.096	C21H20O12	[M+H]+	480017			18439	26633.2	13468.3	15535.2
Homoeriodictyol-7-O-β-O-glucoside*	Flavonoids	464.131	C22H24O11	[M+H]+	475524				41291		35209.3
Sec-O-Glucosylhamaudol	Others	438.153	C21H26O10	[M-H]-	475232
4-Hydroxyacetophenone	Others	136.052	C8H8O2	[M-H]-	473898	140675	145167	102619	154624	73991.7	128521
Deglucosylgelidoside	Terpenoids	636.169	C29H32O16	[M+H]+	472255
Hamaudol	Others	276.1	C15H16O5	[M+H]+	470456
vasicinone	Alkaloids	202.074	C11H10N2O2	[M+H]+	467567		32633.1	19617.4		38115.7	41876.3
4-Acetoxy-3-Ethoxybenzaldehyde	Others	208.074	C11H12O4	[M+H]+	467132
Dihydrokaempferol-7-O-glucoside	Flavonoids	450.116	C21H22O11	[M-H]-	462450
Dopamine	Alkaloids	153.079	C8H11NO2	[M+H]+	459269	365591	219583	523994	51418.5	28750	287797
3,4-Dihydro-4-(4'-hydroxyphenyl)-5,7-dihydroxycoumarin glucoside	Lignans and Coumarins	434.121	C21H22O10	[M+H]+	452930
paeonisothujone	Terpenoids	182.094	C10H14O3	[M+H]+	449703	11949.2	25590.5	69559.2
Lauramine oxide	Others	229.241	C14H31NO	[M+H]+	448214	178200	241472	232474	229190	230853	224882
Macrophylloside	Terpenoids	404.132	C17H24O11	[M+H]+	444084
15-Hydroxy-3-oxolanosta-7,9(11),24-trien-26-oic acid (Ganoderic Acid TR)	Terpenoids	468.324	C30H44O4	[M+H]+	443384
Aurantiamide acetate	Alkaloids	444.205	C27H28N2O4	[M+H]+	438119
1-Methyl-6-Oxo-1,6-Dihydropyridine-3-Carboxamide	Alkaloids	152.059	C7H8N2O2	[M+H]+	435770	669591	337754	892592			449626
demethylcoclaurine-glucose*	Alkaloids	433.174	C22H27NO8	[M+H]+	433248
Decursinol	Lignans and Coumarins	246.089	C14H14O4	[M+H]+	429535
1-O-p-Coumaroylquinic acid	Phenolic acids	338.1	C16H18O8	[M-H]-	428232
7βH-guaia-1(10)-en-12,8β-olide	Terpenoids	248.141	C15H20O3	[M+H]+	427484
Benzamide	Alkaloids	121.053	C7H7NO	[M+H]+	427290
Diosmetin-7-O-rutinoside (Diosmin)	Flavonoids	608.174	C28H32O15	[M+H]+	424930
Chrysoeriol-8-C-glucoside (Scoparin)	Flavonoids	462.116	C22H22O11	[M-H]-	422795
Angelicain	Alkaloids	292.095	C15H16O6	[M+H]+	420065
4-(Aminomethyl)-5-(hydroxymethyl)-2-methylpyridin-3-ol	Alkaloids	168.09	C8H12N2O2	[M+H]+	418401
Quercetin-5-O-β-D-glucoside*	Flavonoids	464.096	C21H20O12	[M+H]+	415801				33765		14072.7
7R,8S-erythro-3',4,9,9'-tetrahydroxy-3-methoxy-8-O-4'-neolignan-7-O-glucopyr-anoside,	Lignans and Coumarins	526.205	C25H34O12	[M-H]-	412723
mudanpioside D	Others	510.174	C24H30O12	[M-H]-	411931
Indole-3-cyano-2-O-glucoside	Alkaloids	350.094	C16H18N2O5S	[M-H]-	405970
8-Methoxyvestitol	Flavonoids	302.115	C17H18O5	[M+H]+	405146
Hesperetin-7-O-glucoside*	Flavonoids	464.132	C22H24O11	[M+H]+	402785				36353.5	25163.3	15945.8
Quercetin-4'-O-glucoside (Spiraeoside)	Flavonoids	464.096	C21H20O12	[M-H]-	402548	9501.11					12267
Padmakastin*	Flavonoids	448.137	C22H24O10	[M+H]+	401164
Rehmaglutoside J	Terpenoids	696.284	C30H48O18	[M-H]-	398958
13,28-Epoxyolean-11-en-3-one	Terpenoids	438.35	C30H46O2	[M+H]+	396043
Glucosyl 9-hydroxy-3-methyldec-2-enoic acid	Others	362.194	C17H30O8	[M-H]-	394128
6-O-p-Coumaroylajugol	Terpenoids	494.179	C24H30O11	[M-H]-	392596
3-Hydroxy-1-(4-Hydroxy-3-Methoxyphenyl)Propan-1-One	Phenolic acids	196.074	C10H12O4	[M+H]+	390147
Rehmaglutoside D	Terpenoids	497.19	C23H31NO11	[M+H]+	388423
Syringic acid-4-O-(6''-feruloyl)glucoside	Phenolic acids	536.153	C25H28O13	[M+H]+	388345
Aucubin	Terpenoids	346.126	C15H22O9	[M-H]-	387717
Pyrrolidin	Alkaloids	71.0735	C4H9N	[M+H]+	380840	323103	371332	283714	227580	374929	400461
Imperatorin*	Lignans and Coumarins	270.089	C16H14O4	[M+H]+	378537
Tyrosol; 4-Hydroxyphenylethanol	Phenolic acids	138.068	C8H10O2	[M-H]-	372640						13365.8
Linderenol	Terpenoids	230.131	C15H18O2	[M+H]+	372157
Cycloolivil-6-O-glucoside	Lignans and Coumarins	538.205	C26H34O12	[M-H]-	371404
Myrtucommulone B	Others	414.204	C24H30O6	[M+H]+	370448	1.50142e+06	1.1117e+06	2.37332e+06	3.57471e+06	4.07581e+06	2.87751e+06
Dehydrodiconiferyl alcohol	Lignans and Coumarins	358.142	C20H22O6	[M+H]+	369389
5-hydroxyindene-1,3-dione	Terpenoids	162.032	C9H6O3	[M+H]+	367226	35897.6	20780.9	22485.6	34012.5	10980	22099.6
Fraxidin (8-Hydroxy-6,7-dimethoxycoumarin)	Lignans and Coumarins	222.053	C11H10O5	[M+H]+	365684
Sulfurein; Sulfuretin-6-O-glucoside	Flavonoids	432.106	C21H20O10	[M+H]+	365040
Apigenin-4'-O-glucoside*	Flavonoids	432.106	C21H20O10	[M+H]+	364708	24293.2	110419	31450.5	18759	13397	34726.1
Dicaffeoylshikimic acid	Phenolic acids	498.116	C25H22O11	[M+H]+	359496
alpigenoside	Terpenoids	436.158	C18H28O12	[M-H]-	359242	16664.2
Hesperetin-5-O-glucoside	Flavonoids	464.132	C22H24O11	[M-H]-	357406	17921.1				9502.44
Hirsuteine*	Alkaloids	366.194	C22H26N2O3	[M+H]+	357044
8-epi-kingiside	Terpenoids	404.132	C17H24O11	[M+H]+	354977
Tryptamine	Alkaloids	160.1	C10H12N2	[M+H]+	347918
Velutin (5,4'-dihydroxy-7,3'-dimethoxyflavone)*	Flavonoids	314.079	C17H14O6	[M-H]-	347840
Kaempferol-3-O-(2''-O-acetyl)glucoside	Flavonoids	490.111	C23H22O12	[M+H]+	346110
Prunetin (5,4'-Dihydroxy-7-methoxyisoflavone)*	Flavonoids	284.068	C16H12O5	[M-H]-	343438
Liquiritigenin	Flavonoids	256.074	C15H12O4	[M-H]-	343059
6-Methylnicotinamide	Alkaloids	136.064	C7H8N2O	[M+H]+	342256
Orientin-7-O-glucoside	Flavonoids	610.153	C27H30O16	[M+H]+	341779
5-hydroxy-3,4-dimethyl-5-pentylfuran-2(5H)-one*	Others	198.126	C11H18O3	[M-H]-	341130
Cimicifugamide	Alkaloids	505.195	C25H31NO10	[M+H]+	340260
3,3'-Bis(3,4-dihydro-4-hydroxy-6,8-dimethoxy-2H-1-benzopyran)	Others	418.163	C22H26O8	[M+H]+	336224
4-Hydroxyphenyllactic Acid*	Phenolic acids	182.058	C9H10O4	[M-H]-	335046	242423	465042	236306	387004	292784	205349
Methyl (4E,8E,11E)-5,9,13-trimethyltetradeca-4,8,11-trienoate	Others	278.225	C18H30O2	[M-H]-	331287	285004	263899	236952	377828	492273	399264
Eucommin A	Lignans and Coumarins	550.205	C27H34O12	[M-H]-	330907
Paeoniflorigenone	Terpenoids	318.11	C17H18O6	[M+H]+	330278
Pyramidatin F	Others	400.152	C22H24O7	[M+H]+	329900
3-(3-Methyl-2-Butenoyl)-1H-Indole	Alkaloids	199.1	C13H13NO	[M+H]+	329131
Dihydroferulic acid glucoside	Phenolic acids	358.126	C16H22O9	[M-H]-	327881	23157.7	10724.6
Senkyunolide B	Others	204.079	C12H12O3	[M+H]+	327825
3,4-Secodammara-4(28),20,24-trien-3,26-dioic acid	Terpenoids	470.34	C30H46O4	[M+H]+	326795
5,7-Dimethoxycoumarin (Limettin)(Citropten)	Lignans and Coumarins	206.058	C11H10O4	[M+H]+	325943
3-quinolinecarboxylic acid	Alkaloids	189.043	C10H7NO3	[M+H]+	324959	76765.8	30268.2	33186.7	72338.5	73198.2	82010.7
Pterocarpine	Flavonoids	298.084	C17H14O5	[M-H]-	324011
Homoeriodictyol	Flavonoids	302.079	C16H14O6	[M+H]+	323023
Xylitol 5-O-(6''-O-Galloyl)Glucoside	Phenolic acids	466.132	C18H26O14	[M-H]-	320303
Genipin	Terpenoids	226.084	C11H14O5	[M+H]+	319553
Ent-sauchinone	Lignans and Coumarins	356.126	C20H20O6	[M+H]+	318115
Roseoside	Others	386.194	C19H30O8	[M-H]-	318079
1-Acetyl-β-carboline	Alkaloids	210.079	C13H10N2O	[M+H]+	316405		5732.35
Salireposide	Phenolic acids	406.126	C20H22O9	[M+H]+	315507
3,4-Dimethoxycinnamic acid	Phenolic acids	208.074	C11H12O4	[M+H]+	314453
Atractylenolide Ⅱ*	Terpenoids	232.146	C15H20O2	[M+H]+	314065
Dicaffeoylquinic acid-O-glucoside	Phenolic acids	678.18	C31H34O17	[M-H]-	313912
Costunolide*	Terpenoids	232.146	C15H20O2	[M+H]+	313257
Hydroxymethyl coumarin glucoside	Lignans and Coumarins	338.1	C16H18O8	[M+H]+	312838
9-hydroxy-paeonilactone-A	Terpenoids	214.084	C10H14O5	[M+H]+	310617
Hesperetin-3'-O-glucoside*	Flavonoids	464.132	C22H24O11	[M+H]+	308910	14146	11055.1	11063.4	53501.8	27621.3	12034.9
Nortrachelogenin-4-O-glucoside	Lignans and Coumarins	536.189	C26H32O12	[M-H]-	308423
Glycitin*	Flavonoids	446.121	C22H22O10	[M+H]+	306293
Isogermafurenolide*	Terpenoids	232.146	C15H20O2	[M+H]+	306013
Hexadecanamide	Alkaloids	255.256	C16H33NO	[M+H]+	305689	855038	245281	305590	1.03802e+06	536719	345956
Chestnutlignansoide	Lignans and Coumarins	506.215	C26H34O10	[M-H]-	305660
3-Methylsalicylic Acid	Phenolic acids	152.047	C8H8O3	[M-H]-	301492	30265	21546.7	25889.3	15098.5	30568.5	19040.8
Feruloylcaffeoyltartaric acid	Phenolic acids	488.096	C23H20O12	[M-H]-	300769
Cimicifugic acid C	Phenolic acids	418.09	C20H18O10	[M-H]-	300272
3,3-bis-(4-hydroxy-3-methoxyphenyl)-propane-1,2-diol	Others	320.126	C17H20O6	[M-H]-	298452
Hydroxytyrosol	Phenolic acids	154.063	C8H10O3	[M-H]-	296240
Acacetin-7-O-rutinoside (Linarin)*	Flavonoids	592.179	C28H32O14	[M+H]+	295059
2-Hydroxy-3-(4-Hydroxyphenyl)Propanoic Acid*	Phenolic acids	182.058	C9H10O4	[M-H]-	294559	208638	303748	170387	248737	252062	192540
Catechin	Flavonoids	290.079	C15H14O6	[M-H]-	294410
3,5,7-Trihydroxyflavanone (Pinobanksin)*	Flavonoids	272.068	C15H12O5	[M-H]-	291973	7808.14	5829
Baicalin	Flavonoids	446.085	C21H18O11	[M-H]-	291608
Leucosceptoside A	Phenolic acids	638.221	C30H38O15	[M-H]-	288774
Avicennol	Lignans and Coumarins	342.147	C20H22O5	[M+H]+	288650	164973	144738	282995	203906	214853	215984
Sec-Hydroxyaeginetic Acid	Terpenoids	284.162	C15H24O5	[M-H]-	287811
trans-Methylkhellactone	Lignans and Coumarins	276.1	C15H16O5	[M+H]+	284033
Protocatechuic acid glucosyl xyloside	Phenolic acids	448.122	C18H24O13	[M-H]-	282370
7β-Hydroxydarutigenol	Terpenoids	338.246	C20H34O4	[M-H]-	281268	524214	592314	542959	905487	489920	710490
2,3,19-Trihydroxyurs-12-en-28-oic acid (Tormentic acid)	Terpenoids	488.35	C30H48O5	[M-H]-	281216
1-O-Sinapoyl-β-D-glucose	Phenolic acids	386.121	C17H22O10	[M-H]-	280882			11972.3
3,3'-Di-O-Methylellagic acid 4'-glucoside	Tannins	492.09	C22H20O13	[M-H]-	280583
Ajugol	Terpenoids	348.142	C15H24O9	[M-H]-	280279	7106.82	9780
Homeriodictyol	Flavonoids	302.079	C16H14O6	[M+H]+	279504
1-[2-(Furan-2-yl)-2-oxoethyl]pyrrolidin-2-One	Alkaloids	193.074	C10H11NO3	[M+H]+	279126			9914.08
Apigenin-7-O-neohesperidoside (Rhoifolin)*	Flavonoids	578.164	C27H30O14	[M+H]+	278520
6-O-p-HydroxybenzoylAjugol	Terpenoids	468.163	C22H28O11	[M-H]-	277959
5,7,4'-Tri-O-Methylcatechin	Flavonoids	332.125	C18H20O6	[M+H]+	277299
Dihydroactinidiolide	Others	180.115	C11H16O2	[M+H]+	275797
Genistein-7-O-galactoside*	Flavonoids	432.106	C21H20O10	[M+H]+	275644	42910.6	123849	17312.1	14628.9	16078	46932.1
Indole-3-acetic acid (IAA)	Alkaloids	175.063	C10H9NO2	[M+H]+	275421	78769.9	135922	88551.8	45935.5	74341.1	84202.1
Methyl 2,4-dihydroxyphenylacetate*	Phenolic acids	182.058	C9H10O4	[M-H]-	274822	179882	359095	169497	204046	225890	109210
Acacetin*	Flavonoids	284.068	C16H12O5	[M-H]-	273801
Sophoricoside*	Flavonoids	432.106	C21H20O10	[M+H]+	271550	28731.7	125811	53278.7	14739.5		55992.6
Kankanoside P	Terpenoids	346.163	C16H26O8	[M-H]-	268746
mudanpioside E	Others	526.169	C24H30O13	[M-H]-	268337
Chrysoeriol-6-C-rhamnoside-7-O-rhamnoside	Flavonoids	592.179	C28H32O14	[M+H]+	268119
Quercetin-3-O-glucoside (Isoquercitrin)	Flavonoids	464.096	C21H20O12	[M-H]-	264600
Matairesinol-4'-O-glucoside (Matairesinoside)	Lignans and Coumarins	520.194	C26H32O11	[M+NH4]+	264421
Octadecadienamide	Alkaloids	279.256	C18H33NO	[M+H]+	263863	796707	142422	185464	426632	276655	110075
Hydroxydihydrobovolide*	Others	198.126	C11H18O3	[M-H]-	262914
Gastrodioside	Phenolic acids	392.147	C20H24O8	[M-H]-	261826
Laurocapram	Alkaloids	281.272	C18H35NO	[M+H]+	261034	755293	117274	201350	463575	334448	139941
DL-2-Aminoadipic acid	Alkaloids	161.069	C6H11NO4	[M+H]+	261008	191651	222104	219413	209028	249144	214741
5,7-Dihydroxychromone	Others	178.027	C9H6O4	[M-H]-	258359
2,5-dimethyl-2,3,3a,7a-tetrahydro-1H-indene-1,3-diol	Terpenoids	180.115	C11H16O2	[M+H]+	258209			12861.3			7368.77
27,28-Dicarboxyl ursolic acid	Terpenoids	486.334	C30H46O5	[M+H]+	258045		4384.72		5306.98
Xanthorin	Quinones	300.063	C16H12O6	[M-H]-	257133
Syringaresinol-4'-O-glucoside	Lignans and Coumarins	580.216	C28H36O13	[M-H]-	256271
4-O-Glucosyl-sinapate	Phenolic acids	386.121	C17H22O10	[M-H]-	254677
Hesperetin	Flavonoids	302.079	C16H14O6	[M+H]+	253313
3'-O-Caffeoyl Swertiamarin	Terpenoids	536.153	C25H28O13	[M-H]-	253027
2,3-Dihydroxy-1-(4'-hydroxy-3'-methoxyphenyl)-propan-1-one*	Others	212.069	C10H12O5	[M-H]-	249711
tetrahydrochromone M	Others	342.147	C20H22O5	[M+H]+	249637	136390	137019	237282	155470	186082	165666
Isoquinoline	Alkaloids	129.058	C9H7N	[M+H]+	247953	270148	121933	198301	226292	262154	279194
Cinchonain Ib*	Flavonoids	452.111	C24H20O9	[M+H]+	247309
Protocatechuic acid 4-O-(6''-O-Galloy)Glucoside	Phenolic acids	468.09	C20H20O13	[M-H]-	246760
Rosmarinic acid-3'-O-glucoside	Phenolic acids	522.137	C24H26O13	[M-H]-	245420
Buddledin A	Terpenoids	276.173	C17H24O3	[M+H]+	245416	77509.4	61431.1	107797	109867	108494	101374
5-Methoxy-8-hydroxypsoralen	Lignans and Coumarins	232.037	C12H8O5	[M+H]+	244832
3-(1H-imidazol-5-yl)-2-(trimethylammonio)propanoate	Alkaloids	197.116	C9H15N3O2	[M+H]+	243213
7,4'-Dihydroxydihydroflavonoids	Flavonoids	256.074	C15H12O4	[M+H]+	243014
Syringaldehyde-4-O-glucoside	Phenolic acids	344.111	C15H20O9	[M-H]-	242302
Malonyl glucosyl (2R)-Phellodensin-F	Flavonoids	750.237	C35H42O18	[M-H]-	241775
Cinchonain Ia*	Flavonoids	452.111	C24H20O9	[M+H]+	241540
Naringenin (5,7,4'-Trihydroxyflavanone)*	Flavonoids	272.068	C15H12O5	[M-H]-	241406		4916.34		4779.53
1-O-Feruloylquinic acid	Phenolic acids	368.111	C17H20O9	[M+H]+	241379
4,4'-dihydroxy-2-methoxychalcone	Flavonoids	270.089	C16H14O4	[M+H]+	240826
5-O-Feruloylquinic acid	Phenolic acids	368.111	C17H20O9	[2M-H]-	240463
4-MethoxycinnaMaldehyde	Others	162.068	C10H10O2	[M+H]+	240138	53431.3	68778.9	59711.1	64197.5	69754.4	65276.6
7β-H-9(10)-ene-11,12-Epoxy-8-oxoeremophilane*	Terpenoids	234.162	C15H22O2	[M+H]+	239725	179958	161811	190272	252488	231781	227957
Acacetin-7-O-neohesperidoside*	Flavonoids	592.179	C28H32O14	[M+H]+	237006
Guaiacylglycerol 8-O-(1''-O-Glucosyl)Vanillic Acid Ether	Phenolic acids	526.169	C24H30O13	[M-H]-	234970
Isofraxetin	Lignans and Coumarins	208.037	C10H8O5	[M+H]+	234857
4,4'-Dihydroxy-2'-methoxychalcone (3-Deoxysappanchalcone)	Flavonoids	270.089	C16H14O4	[M+H]+	233117
Apigenin-7-O-glucoside(Cosmosiin)*	Flavonoids	432.106	C21H20O10	[M+H]+	232671	13489.4	133687	29700.6		10756.9	53596
polygodial*	Terpenoids	234.162	C15H22O2	[M+H]+	230823	162754	178612	186113	190656	216947	199349
3'-O-Methyldiplacol	Flavonoids	454.199	C26H30O7	[M-H]-	230549	2.6643e+06	2.62061e+06	2.88953e+06	2.52994e+06	2.20009e+06	2.44822e+06
2',6'-Dihydroxy-4'-methoxyacetophenone	Others	182.058	C9H10O4	[M-H]-	229967
6''-O-sinapoyl-7-O-caffeoyl-geniposide	Terpenoids	726.216	C36H38O16	[M-H]-	229800
4-Methoxyphenylpropionic acid	Phenolic acids	180.079	C10H12O3	[M-H]-	226873
6''-O-Acetylharpagide	Terpenoids	406.147	C17H26O11	[M-H]-	225825
Putrescine	Alkaloids	88.1	C4H12N2	[M+H]+	225464	178771	203551	273468	334334	250045	242943
Kaempferol-3-O-(2''-p-Coumaroyl)galactoside*	Flavonoids	594.137	C30H26O13	[M+H]+	225339			5798.68		12180.9
4-Hydroxycinnamic acid p-hydroxyphenethylamine	Phenolic acids	283.121	C17H17NO3	[M+H]+	225231
3,4-Dihydro-4-(4-hydroxy-3-methoxyphenyl)-3-(hydroxymethyl)-6,7-dimethoxy-(3R,4S)-2-naphthalenecarboxaldehyde	Lignans and Coumarins	370.142	C21H22O6	[M-H]-	223415
Paeonol	Phenolic acids	166.063	C9H10O3	[M+H]+	222706	6240					6230.66
Ethyl ferulate	Phenolic acids	222.089	C12H14O4	[M-H]-	222644
7,8-Dihydroxy-4-phenylcoumarin	Lignans and Coumarins	254.058	C15H10O4	[M+H]+	222080			5415	7146		10001.5
Eustomoside	Terpenoids	390.116	C16H22O11	[M-H]-	221640						14971
Kaempferol (3,5,7,4'-Tetrahydroxyflavone)	Flavonoids	286.048	C15H10O6	[M+H]+	220861
Cimicifugic acid A-glucose	Phenolic acids	610.153	C27H30O16	[M+H]+	219421
3-O-(3-Methoxy-4-hydroxybenzoyl)-4-O-caffeoylquinic acid	Phenolic acids	504.127	C24H24O12	[M-H]-	219069
Liquiritigenin-4'-O-Glucoside (Liquiritin)	Flavonoids	418.126	C21H22O9	[M+H]+	219026
6-O-Acetylarbutin	Phenolic acids	314.1	C14H18O8	[M-H]-	217917	26683.2	24862.1	13857.8	10514.2	14249.8	8748.67
7-Hydroxy-4-chromone	Others	162.032	C9H6O3	[M+H]+	217600
Moniliferanone A*	Others	386.246	C24H34O4	[M-H]-	217282	6.32946e+06	6.5983e+06	5.63607e+06	9.31274e+06	9.5573e+06	9.88561e+06
Naringenin chalcone; 2',4,4',6'-Tetrahydroxychalcone	Flavonoids	272.068	C15H12O5	[M+H]+	216757					10325.6
6'-O-Glucosylaucubin	Terpenoids	508.179	C21H32O14	[M-H]-	214508
Desmethylagrimonolide-6-O-glucoside	Phenolic acids	462.153	C23H26O10	[M-H]-	213939
Hydroxygeranylmalonyl glucose	Others	418.184	C19H30O10	[M-H]-	212316
1-Methoxyindole-3-carbaldehyde	Alkaloids	175.063	C10H9NO2	[M+H]+	210897
Moniliferanone C*	Others	386.246	C24H34O4	[M-H]-	210854	6.08694e+06	6.3741e+06	5.90328e+06	9.27451e+06	9.68722e+06	9.70401e+06
Trifloroside	Terpenoids	782.227	C35H42O20	[M+NH4]+	210322
piscrocin C*	Others	212.069	C10H12O5	[M-H]-	208228
Sinapic acid	Phenolic acids	224.069	C11H12O5	[M-H]-	207597					11650.5
oxyphyllone F	Terpenoids	180.115	C11H16O2	[M+H]+	207306	6797.64
3,4-methylenedioxy cinnamyl alcohol	Others	178.063	C10H10O3	[M-H]-	207084		11396.2	12199.5	9872.35
glyuralsaponin G	Terpenoids	822.404	C42H62O16	[M+H]+	206896	40515			52884.1
Acacetin-7-O-glucoside (Tilianin)*	Flavonoids	446.121	C22H22O10	[M+H]+	205311
2,3-di-O-galloyl--d-glucose*	Phenolic acids	484.085	C20H20O14	[M-H]-	201914
3-Indoleacetonitrile	Alkaloids	156.069	C10H8N2	[M+H]+	201349	421925	358837	309125	351341	476827	609639
Osthenone	Lignans and Coumarins	244.074	C14H12O4	[M+H]+	201139
5,7,8-Tetrahydroxy-6-methoxyflavone	Flavonoids	300.063	C16H12O6	[M+H]+	199749
1-O-rhamnose-3-O-Caffeoyl Quinic Acid	Phenolic acids	500.155	C22H28O13	[M-H]-	198731
m-Aminophenylacetylene	Alkaloids	117.058	C8H7N	[M+H]+	197395	129180	89400.1	48015.5	181617	159776	155867
Jionoside C	Phenolic acids	592.216	C29H36O13	[M-H]-	196689
Eriodictyol-7-O-(6''-malonyl)glucoside	Flavonoids	536.117	C24H24O14	[M-H]-	195721
6-O-p-Coumaroyl-β-D-glucose	Phenolic acids	326.1	C15H18O8	[M-H]-	194206
6'-O-Feruloyl-D-sucrose*	Phenolic acids	518.164	C22H30O14	[M-H]-	193212
p-Coumaroyltyramine	Alkaloids	283.121	C17H17NO3	[M+H]+	192921
2'-O-β-D-Glucopyranosylsalicin	Phenolic acids	448.158	C19H28O12	[M-H]-	191786
Herbacetin	Flavonoids	302.043	C15H10O7	[M+H]+	191119
Derriscandenoside A*	Flavonoids	446.121	C22H22O10	[M+H]+	189451		8072
2-Piperidone	Alkaloids	99.0684	C5H9NO	[M+H]+	188170
Wogonin (5,7-Dihydroxy-8-Methoxyflavone)	Flavonoids	284.068	C16H12O5	[M+H]+	188008
Afrormosin-7-O-(6''-malonyl)glucoside*	Flavonoids	546.137	C26H26O13	[M+H]+	187788
1-Hydroxypinoresinol-1-O-Glucoside	Lignans and Coumarins	536.189	C26H32O12	[M-H]-	187155
6-O-Vanilloylajugol	Terpenoids	498.174	C23H30O12	[M-H]-	186697
1,6-Di-O-Galloyl-D-Glucose*	Phenolic acids	484.085	C20H20O14	[M-H]-	186090
Vomifoliol (Blumenol A)	Terpenoids	224.141	C13H20O3	[M+H]+	185993
8-Methoxy malonyl ononin*	Flavonoids	546.137	C26H26O13	[M+H]+	183324
2,3-Dihydro-1,4-naphthoquinone	Quinones	160.052	C10H8O2	[M-H]-	182520	32398.6				21668.1
1-cglucopyranosyl-4-epiamplexine	Terpenoids	362.158	C16H26O9	[M+H]+	182215
Choerospondin	Flavonoids	434.121	C21H22O10	[M-H]-	180746
Chlorogenic acid (3-O-Caffeoylquinic acid)*	Phenolic acids	354.095	C16H18O9	[M-H]-	180674
Geissoschizine methyl ether*	Alkaloids	366.194	C22H26N2O3	[M+H]+	180665
Protocatechuic acid 1-O-Rutinoside	Phenolic acids	462.137	C19H26O13	[M-H]-	177937
N-Cis-Feruloyltyramine*	Alkaloids	313.131	C18H19NO4	[M+H]+	176658
Isoschaftoside	Flavonoids	564.148	C26H28O14	[M+H]+	175769
1,7-bis(4-hydroxy-3-methoxyphenyl)hept-1-ene-3-ol	Phenolic acids	358.178	C21H26O5	[M+H]+	175462
4-Hydroxyquinoline	Alkaloids	145.053	C9H7NO	[M-H]-	175227	63617	74040.4	90732.5	96890.6	132974	72312.1
Ferulic acid-4-O-glucoside	Phenolic acids	356.111	C16H20O9	[M-H]-	174301
3-(3,4-dihydroxybenzoyl)-4-hydroxy-6,6-dimethyl-1-(3-methylbut-2-en-1-yl)-7-(prop-1-en-2-yl)bicyclo[3.3.2]dec-3-ene-2,10-dione	Others	452.22	C27H32O6	[M-H]-	173392	29511.6	37893.8	65911.7	46205.3	33359.2	50793.2
5-Hydroxy-7,8,4'-Trimethoxyflavanone	Flavonoids	330.11	C18H18O6	[M+H]+	172855
Dihydroferulic Acid	Phenolic acids	196.074	C10H12O4	[M-H]-	172635	21976.4	91956.3	19191.7	37973.8
Pinocembrin-7-O-sophoroside	Flavonoids	580.179	C27H32O14	[M+H]+	172188
5-Hydroxy-1-tetralone	Others	162.068	C10H10O2	[M+H]+	171643	23369.3	9852.39	19566.6	10991.9		25620.9
Botryenalol	Terpenoids	294.183	C17H26O4	[M+H]+	171494			5261.66
Deglucosyltrifloroside	Terpenoids	620.174	C29H32O15	[M+H]+	171079
Gallic Acid Ethyl Ester; Ethyl gallate	Phenolic acids	198.053	C9H10O5	[M-H]-	170769
Xanthoxylin	Phenolic acids	196.074	C10H12O4	[M+H]+	169631
Tectorigenin*	Flavonoids	300.063	C16H12O6	[M-H]-	168200
2-Ethyl-2,6,6-trimethylpiperidin-4-one	Alkaloids	169.147	C10H19NO	[M+H]+	168057	9801.37	11165.8	7446.91	9060.22	8929.6	4606.51
Pinocembrin-7-O-glucoside (Pinocembroside)*	Flavonoids	418.126	C21H22O9	[M+H]+	166784
1,4-Benzodioxin-6-propanol	Others	192.078	C11H12O3	[M+H]+	166419		9706.39
acetophenone	Others	120.058	C8H8O	[M+H]+	164878
2-(3,4-Dihydroxyphenethoxy)-6-(3,4,5-trihydroxycaffeoyl)-O-arabinopyranosyl-D-glucose	Phenolic acids	626.185	C28H34O16	[M-H]-	164459
Lisianthioside	Terpenoids	716.253	C32H44O18	[M+H]+	163231
(3E,5E,8Z,11Z)-7,10,15-trimethylheptadeca-3,5,8,11-tetraenoic acid	Others	304.24	C20H32O2	[M-H]-	162973	6.63801e+06	6.23417e+06	5.48613e+06	1.25473e+07	1.12183e+07	1.21728e+07
Kaempferide-3-O-(6'-O-acetyl)glucoside*	Flavonoids	504.127	C24H24O12	[M-H]-	162756
4-O-(6'-O-Glucosylcaffeoyl)-4-hydroxybenzoic acid	Phenolic acids	462.116	C22H22O11	[M-H]-	162409
Indole	Alkaloids	117.058	C8H7N	[M+H]+	161866	100573	112626	90653.3	102312	131191	148291
3,4-Dihydroxybenzoic Acid Ethyl Ester (Protocatechuic acid ethyl ester)	Phenolic acids	182.058	C9H10O4	[M-H]-	161475
N-Acetyl-5-hydroxytryptamine	Alkaloids	218.106	C12H14N2O2	[M+H]+	160487	34835.3	34291	31638.6	40387.5	25481.6	21727.9
1-Hydroxypineolin Diglucoside*	Lignans and Coumarins	698.242	C32H42O17	[M-H]-	159963
Malonyl Wistin*	Flavonoids	546.137	C26H26O13	[M+H]+	159716
Formononetin 7-O-Glucoside-6''-Malonate	Flavonoids	516.127	C25H24O12	[M-H]-	159522
6,7-Dimethoxy-4-chromanone	Flavonoids	208.074	C11H12O4	[M-H]-	159381		14692.1				19802.5
JiangxiBaiyingsu H	Terpenoids	308.199	C18H28O4	[M+H]+	159234
2-Amino-3-methoxybenzoic acid	Phenolic acids	167.058	C8H9NO3	[M+H]+	158837	65647.7	130799	106141	157735	160268	76773
Purpureaside C*	Phenolic acids	786.258	C35H46O20	[M-H]-	157683
Dihydrodehydrodiconiferyl alcohol-4-O-glucoside	Lignans and Coumarins	522.21	C26H34O11	[M-H]-	155779
Teresantalic acid	Terpenoids	166.099	C10H14O2	[M+H]+	154368
5β,6β-dihydroxycyclohex-2-en-1-O-β-glucopyranoside	Others	306.095	C12H18O9	[M+H]+	153264
DIMBOA glucoside	Alkaloids	373.101	C15H19NO10	[M+H]+	152975
6,7,8-Tetrahydroxy-5-methoxyflavone*	Flavonoids	300.063	C16H12O6	[M+H]+	152535
Dimethylfraxetin; 6,7,8-Trimethoxycoumarin*	Lignans and Coumarins	236.069	C12H12O5	[M+H]+	151922
Ladanetin	Flavonoids	300.063	C16H12O6	[M+H]+	150862
Cirsiliol-8-C-(2''-glucosyl)glucoside	Flavonoids	654.18	C29H34O17	[M+H]+	150743
Desmethylagrimonolide-6-O-β-D-glucopyranoside	Lignans and Coumarins	462.153	C23H26O10	[M-H]-	149714
Pinocembrin-5-O-glucoside(Verecundin)*	Flavonoids	418.126	C21H22O9	[M+H]+	149622				6832.19
Secoisolariciresinol	Lignans and Coumarins	362.173	C20H26O6	[M-H]-	149569
Noreugenin; 5,7-Dihydroxy-2-Methylchromone	Others	192.042	C10H8O4	[M+H]+	149217
3-[4-(β-D-glucopyranoside)-phenylacrylic]-acid	Phenolic acids	326.1	C15H18O8	[M-H]-	148274	5008					6658.35
Phellatin	Flavonoids	534.174	C26H30O12	[M-H]-	147948
5-O-Caffeoylshikimic acid	Phenolic acids	336.084	C16H16O8	[M-H]-	147793
Syringaresinol-4,4'-O-bis-β-D-glucoside; Liriodendrin	Lignans and Coumarins	742.268	C34H46O18	[M-H]-	146824
isoemodin	Quinones	270.053	C15H10O5	[M-H]-	146613		7995.33			7097.72
p-Coumaric acid methyl ester	Phenolic acids	178.063	C10H10O3	[M+H]+	145947	13811.2	10376.4
Nortrachelogenin-4'-O-gentiobioside*	Lignans and Coumarins	698.242	C32H42O17	[M-H]-	145822
Sibiricose A5*	Phenolic acids	518.164	C22H30O14	[M-H]-	145728
Verbasoside	Phenolic acids	462.174	C20H30O12	[M-H]-	143647
3,4-Di-O-Galloyl-D-Glucose	Phenolic acids	484.085	C20H20O14	[M-H]-	143561
C-Veratroylglycol	Phenolic acids	212.069	C10H12O5	[M-H]-	143390
4-O-Glucosyl-3,4-dihydroxybenzyl alcohol	Phenolic acids	302.1	C13H18O8	[M-H]-	141056
Sibiricose A6	Phenolic acids	548.174	C23H32O15	[M-H]-	140897
Phenylpropionic acid-O-β-D-glucopyranoside	Phenolic acids	326.1	C15H18O8	[M-H]-	140766
2-Hydroxyphenol-1-O-glucosyl(6→1)rhamnoside	Phenolic acids	418.147	C18H26O11	[M-H]-	138977
Afrormosin 7-O-(6''-Malonylglucoside)*	Flavonoids	546.137	C26H26O13	[M+H]+	138795
Passicapsin	Alkaloids	417.163	C18H27NO10	[M+H]+	137666
4-O-(6'-O-Glucosylcaffeoylglucosyl)-4-hydroxybenzyl alcohol	Phenolic acids	610.19	C28H34O15	[M-H]-	135867
Isorhamnetin-3-O-Galactoside; Cacticin	Flavonoids	478.111	C22H22O12	[M+H]+	135059
Furanofructosyl-α-D-(3-mustard acyl)glucoside*	Phenolic acids	548.174	C23H32O15	[M-H]-	134324
Syringetin-3-O-(6''-Acetyl)glucoside	Flavonoids	550.132	C25H26O14	[M+H]+	133885
Glechomanolide*	Terpenoids	232.146	C15H20O2	[M+H]+	132783
4'-Hydroxypropiophenone	Others	150.068	C9H10O2	[M-H]-	132553
7,8-Dihydro-Buddlenol B(threo)	Phenolic acids	586.241	C31H38O11	[M-H]-	131888
1-phenyl-7-(4-hydroxyphenyl)-4-ene-3-heptanone	Others	280.146	C19H20O2	[M+H]+	131246	602153	413926	968429	1.52612e+06	1.05196e+06	1.5553e+06
4-C-Glucose-1,3,6-trihydroxy-7-methoxyxanthone	Flavonoids	436.101	C20H20O11	[M-H]-	131020
Eupatorin; 3',5-Dihydroxy-4',6,7-Trimethoxyflavone	Flavonoids	344.09	C18H16O7	[M+H]+	130899
3,4-Methylenedioxycinnamaldehyde	Others	176.047	C10H8O3	[M+H]+	130301	69287.2	91828.6	104987	91632.2	89050	88998
Leucopelargonidin; 3,4,5,7,4'-Pentahydroxyflavan	Others	290.079	C15H14O6	[M+H]+	130252
picroroside B	Others	660.205	C32H36O15	[M-H]-	130206
Naringenin-7-O-Neohesperidoside(Naringin)*	Flavonoids	580.179	C27H32O14	[M-H]-	129470	72602.5	76574.9	52394.7	76765.1	67271.9	91147.1
2-Methoxy-5-nitrophenol	Phenolic acids	169.037	C7H7NO4	[M-H]-	127837						8567.6
Sinapinaldehyde	Phenolic acids	208.074	C11H12O4	[M+H]+	127339	123443	75500.7	120280	124770	132204	95996.5
6-[(7-hydroxy-2-methyl-6-oxo-3,4-dihydroisoquinolin-1-yl)methyl]-2,3-dimethoxybenzoic acid	Alkaloids	371.137	C20H21NO6	[M+H]+	127049
Kaempferol-3-O-(6''-p-Coumaroyl)galactoside*	Flavonoids	594.137	C30H26O13	[M+H]+	125926	8271.49	7320.3	12336.7	10772.5	13334.1
Alloimperatorin*	Lignans and Coumarins	270.089	C16H14O4	[M+H]+	125395
8-Hydroxy-α-conidendrin	Lignans and Coumarins	372.121	C20H20O7	[M-H]-	124482
Fargesin*	Lignans and Coumarins	370.142	C21H22O6	[M+H]+	124348
Atractylenolactam	Alkaloids	229.147	C15H19NO	[M+H]+	122425
Spermidine	Alkaloids	145.158	C7H19N3	[M+H]+	122358	75274.4	41242.6	41031.3	77894.2	45212.2	34386.8
β-Hydroxyacteoside	Phenolic acids	640.2	C29H36O16	[M-H]-	122310
7-Hydroxy-3'-methoxy-isoflavone-7-primeveroside	Flavonoids	562.169	C27H30O13	[M-H]-	122007
3-Aminosalicylic acid	Phenolic acids	153.043	C7H7NO3	[M-H]-	121768	152218	76178.8	194780			107137
Senkyunolide R	Others	240.1	C12H16O5	[M-H]-	121706	8372.36
5,6,7-Trimethoxycoumarin*	Lignans and Coumarins	236.069	C12H12O5	[M+H]+	121474
3-O-caffeoylshikimic acid*	Phenolic acids	336.084	C16H16O8	[M-H]-	121144
6-DeoxyCatalpol	Terpenoids	346.126	C15H22O9	[M-H]-	120427	107043	91798.8	75587.3	88529.9	88535	99040.2
Chrysoeriol-7-O-(6''-acetyl)glucoside*	Flavonoids	504.127	C24H24O12	[M-H]-	120032
Cistanoside A	Phenolic acids	800.274	C36H48O20	[M-H]-	119298
Quercetin-3-O-rhamnoside(Quercitrin)	Flavonoids	448.101	C21H20O11	[M+H]+	119261
Kaempferol-3-O-(2''-O-acetyl)glucuronide	Flavonoids	504.09	C23H20O13	[M-H]-	119000		20931.3
4'-Methoxyacetophenone	Others	150.068	C9H10O2	[M+H]+	118812	73932.2	74835.8	59618.7	75653.6	55893.6	63780.5
Norarjunolic acid	Terpenoids	472.319	C29H44O5	[M+H]+	118800
2-Methoxy-6-undecyl-1,4-benzoquinone	Quinones	292.204	C18H28O3	[M+H]+	118405
Bursehernin*	Lignans and Coumarins	370.142	C21H22O6	[M+H]+	118144
Xeroboside	Lignans and Coumarins	486.137	C21H26O13	[M+H]+	118137
Vnilloyltartaric acid	Phenolic acids	300.048	C12H12O9	[M-H]-	114608	20501.8	23022.4	14433.8	59402.9	37497.6	30078.3
5,6,7,7a-tetrahydro-4,4,7a-trimethyl-2(4H)-benzofuranone	Others	180.115	C11H16O2	[M+H]+	114448
Ginsenoside Rf	Terpenoids	800.492	C42H72O14	[M-H]-	113467
4-Nitrocatechol	Phenolic acids	155.022	C6H5NO4	[M-H]-	113098
Astragaloside I	Terpenoids	868.482	C45H72O16	[M+H]+	113042
2-Methyl-5-acetonyl-7-hydroxychromone glucoside	Others	394.126	C19H22O9	[M+H]+	111862
Luteolin-3'-O-glucoside*	Flavonoids	448.101	C21H20O11	[M-H]-	111093
Quercetin-3-O-rutinoside (Rutin)	Flavonoids	610.153	C27H30O16	[M+H]+	110689	16226.3
Erythro-Guaiacylglycerol-β-O-4'-dehydrodisinapyl Ether	Lignans and Coumarins	584.226	C31H36O11	[M-H]-	110374
Lappaol C	Lignans and Coumarins	554.215	C30H34O10	[M-H]-	110217
1-O-(6'-O-feruloyl)glucoside-3-O-Caffeoyl Quinic Acid	Phenolic acids	692.195	C32H36O17	[M-H]-	108329
5,4'-Dihydroxy-3,7-dimethoxyflavone(Kumatakenin)*	Flavonoids	314.079	C17H14O6	[M-H]-	107054
NeoastragalosideⅠ	Terpenoids	868.482	C45H72O16	[M+H]+	106229
3'-O-Beta-D-Glucopyranosyl plumbagic acid	Phenolic acids	386.121	C17H22O10	[M-H]-	105430
30-O-I-Butyrylhamaudol	Others	346.142	C19H22O6	[M+H]+	105162
Lactiflorin	Terpenoids	462.153	C23H26O10	[M+H]+	104814						8114.19
1-O-Cinnamoyl-β-D-glucose	Phenolic acids	310.105	C15H18O7	[M-H]-	104726
2,6-Di-Feruloyl glucoside	Phenolic acids	532.158	C26H28O12	[M-H]-	104297
Androsin	Phenolic acids	328.116	C15H20O8	[M-H]-	103220	12610.4	13166.3		11338.7		10662
Phellamurin	Flavonoids	518.179	C26H30O11	[M+H]+	102845
2α,5α,14β-Triacetoxy-10β-O-(B-D glucopyranosy)taxa-4(20),11-diene	Others	624.315	C32H48O12	[M+H]+	101704
2-(Hydroxymethyl)Phenyl 2-O-Beta-D-Glucopyranosyl-Beta-D-Glucopyranoside	Phenolic acids	448.158	C19H28O12	[M+CH3COOH-H]-	101474
Plantamajoside	Phenolic acids	640.2	C29H36O16	[M-H]-	101325
3,13,15-Trihydroxyoleanane-12-one	Terpenoids	474.371	C30H50O4	[M-H]-	101287
Noricariside	Flavonoids	534.174	C26H30O12	[M-H]-	100963
dihydrosesamin*	Lignans and Coumarins	356.126	C20H20O6	[M+H]+	100742
Naringenin-7-O-Rutinoside(Narirutin)*	Flavonoids	580.179	C27H32O14	[M-H]-	100080	18143.7	72229.8	46562.8	56356.6	54335.3	101744
sophorabioside*	Flavonoids	578.164	C27H30O14	[M+H]+	100061
Lycoposerramine E	Alkaloids	276.173	C17H24O3	[M+H]+	98706.3
4-caffeoylshikimic acid*	Phenolic acids	336.084	C16H16O8	[M-H]-	97902.9
(3r,4r)-3-(2h-1,3-benzodioxol-5-ylmethyl)-4-[(4-hydroxy-3-methoxyphenyl)methyl]oxolan-2-one*	Lignans and Coumarins	356.126	C20H20O6	[M+H]+	97004.9
Tryptophan N-Rutinoside	Alkaloids	512.201	C23H32N2O11	[M+H]+	96513.8
Salidroside	Phenolic acids	300.121	C14H20O7	[M-H]-	96032.4
Macrophylloside A	Terpenoids	876.232	C40H44O22	[M+NH4]+	95921.8
Genistein-7-O-(6''-malonyl)glucoside	Flavonoids	518.106	C24H22O13	[M+H]+	95577.3
6-O-Sinapoylajugol	Terpenoids	554.2	C26H34O13	[M-H]-	95493.1
Astrasieversianin IV	Terpenoids	868.482	C45H72O16	[M+H]+	94643.5
Isoalantolactone	Terpenoids	232.146	C15H20O2	[M+H]+	94566.3
parishin P	Phenolic acids	784.227	C31H44O23	[M-H]-	94360.3
Grossamide	Alkaloids	624.247	C36H36N2O8	[M+H]+	93874.1
Chrysoeriol-7-O-glucoside	Flavonoids	462.116	C22H22O11	[M-H]-	93769.1				9628.81
Isoastragaloside II	Terpenoids	826.471	C43H70O15	[M+H]+	93632.1
ent-16β,17-dihydroxy-kauran-19-oic acid	Terpenoids	338.209	C19H30O5	[M+H]+	93309.5
Isorhamnetin-3-O-rutinoside (Narcissin)*	Flavonoids	624.169	C28H32O16	[M+H]+	92529
Nootkatone	Terpenoids	218.167	C15H22O	[M+H]+	92074.8	9044.27	9667.45	8072.45	13396.2	11114.9	10628.1
3-O-caffeoyl malonyl quinic acid	Others	440.096	C19H20O12	[M+H]+	91825.3
Bupleurynol	Others	242.167	C17H22O	[M+H]+	91069.1
Daminozide	Alkaloids	160.085	C6H12N2O3	[M+H]+	90876
Apigenin-7-O-rutinoside (Isorhoifolin)*	Flavonoids	578.164	C27H30O14	[M+H]+	89903.3
6,7-dimethoxy-2-[2-phenylethyl]chromone	Others	310.12	C19H18O4	[M+H]+	88346.5			9709.06
Naringenin-4',7-dimethyl ether	Flavonoids	300.1	C17H16O5	[M+H]+	88028					2280
2-Methoxy-1-benzofuran-5-carbaldehyde	Others	176.047	C10H8O3	[M+H]+	87930.9
1-O-Galloyl-6-O-Feruloyl-β-D-glucose	Phenolic acids	508.122	C23H24O13	[M-H]-	87744.1
6-O-Acetyl-3-O-(4-O-malonyl)-xylosylcycloastragenol	Terpenoids	750.419	C40H62O13	[M+H]+	87441.6	73755.1	72234	64619.3	45892.6	112060	20439.7
Olivil Monoacetate	Lignans and Coumarins	418.163	C22H26O8	[M+H]+	87033.5
Aeginetic Acid 5-O-Quinovoside	Terpenoids	414.225	C21H34O8	[M-H]-	85226.7
Isolariciresinol	Lignans and Coumarins	360.157	C20H24O6	[M-H]-	84327.4
2,4-Dihydroxybenzaldehyde	Others	138.032	C7H6O3	[M-H]-	83472.6
2-Feruloyl-sn-glycerol	Phenolic acids	268.095	C13H16O6	[M+H]+	83279.1			6660
D-Threo-guaiacylglycerol-7-O-β-D-glucoside	Phenolic acids	376.137	C16H24O10	[M-H]-	82753.6
Sonnerstigmane D Aglycon	Terpenoids	224.141	C13H20O3	[M-H]-	81655.3	91984.9	112794	111255	122790	121313	122404
Astragaloside II	Terpenoids	826.471	C43H70O15	[M+H]+	81576.9
2,4,7-trimethoxy-3,4-dihydrophenanthrene-9,10-dione	Quinones	300.1	C17H16O5	[M-H]-	81268.2
Salicyl Alcohol	Phenolic acids	124.052	C7H8O2	[M-H]-	79647.7
Antiarol; 3,4,5-Trimethoxyphenol	Phenolic acids	184.074	C9H12O4	[M+H]+	79145.3	26255.8	11540.1			8931.89
Acetyl Sissotrin*	Flavonoids	488.132	C24H24O11	[M+H]+	78951.5
8-Prenylkaempferol	Flavonoids	354.11	C20H18O6	[M+H]+	78931.7
Demethyl-Anhydrosecoisolariciresinol	Lignans and Coumarins	330.147	C19H22O5	[M-H]-	78781.9
Tamarixetin-3-O-glucoside-7-O-rhamnoside*	Flavonoids	624.169	C28H32O16	[M+H]+	78664.4
Pimaradienone	Terpenoids	286.23	C20H30O	[M-H]-	78099.1	65725.7	81236.9	23080.8	70083.6	23245.2	29538.6
3'-methoxyquercetin-3-O-L-rhamnosyl(1→2)-glucopyranoside*	Flavonoids	624.169	C28H32O16	[M+H]+	77756.7
Methyl dioxindole-3-acetate	Alkaloids	221.069	C11H11NO4	[M+H]+	77364.3	98325.6	95975.9	46522.3	75274.7	99797.7	143001
1,4-Dihydro-1-Methyl-4-oxo-3-pyridinecarboxamide	Alkaloids	152.059	C7H8N2O2	[M-H]-	77276.4
19-Hydroxyursolic acid	Terpenoids	472.355	C30H48O4	[M+H]+	77045.1
3-O-Feruloylquinic acid-O-glucoside	Phenolic acids	530.164	C23H30O14	[M-H]-	76644.7
Xylosyl tachioside	Phenolic acids	434.142	C18H26O12	[M-H]-	76181.9
Diacetoxy-[6]-gingerdiol	Phenolic acids	380.22	C21H32O6	[M-H]-	76057.6	19827.2	24092.4	25653.3	18424.5	30142.8	13463
Rumphioside B	Terpenoids	582.231	C28H38O13	[M-H]-	75914.1
Hydroxyterephthalic acid O-(6''-O-Galloyl)Glucoside	Phenolic acids	496.085	C21H20O14	[M-H]-	75907.9
4-Hydroxycoumarin	Lignans and Coumarins	162.032	C9H6O3	[M-H]-	75832.1	11665.9	14703.9				20042.1
3,25-Epoxy-3,22-dihydroxyurs-12-en-28-oic acid (Lantoic acid)	Terpenoids	486.334	C30H46O5	[M+H]+	75500.9
2-(3,4-Dihydroxyphenethyl)-5-O-Cinnamoyl-gentiobioside	Phenolic acids	608.211	C29H36O14	[M-H]-	74716.3
1-O-Galloyl-2-O-Cinnamoyl-β-D-glucose	Phenolic acids	462.116	C22H22O11	[M-H]-	74002.7
Lucidin 1,3-dimethyl ether	Quinones	298.084	C17H14O5	[M-H]-	73697
3,9-Dihydroxypterocarpan	Flavonoids	256.074	C15H12O4	[M-H]-	72721.6
3,7-dihydroxy-4'-methoxyflavone	Flavonoids	284.068	C16H12O5	[M+H]+	72180.6
Apigenin-7-O-(6''-acetyl)glucoside	Flavonoids	474.116	C23H22O11	[M+H]+	71087.2
Coumarin-3-carboxylic Acid	Lignans and Coumarins	190.027	C10H6O4	[M+H]+	71063.7
Acacetin-7-O-(6''-O-acetyl)glucoside*	Flavonoids	488.132	C24H24O11	[M+H]+	70932.4
1-Naphthol*	Phenolic acids	144.058	C10H8O	[M-H]-	70897.2		7922.18		5465.34	3503.82
Jionoside B1	Phenolic acids	814.289	C37H50O20	[M-H]-	70736.1
3',5-Dihydroxy-3,4',5',7-tetramethoxyflavone	Flavonoids	374.1	C19H18O8	[M+H]+	69725.4
Indole-3-lactic acid	Alkaloids	205.074	C11H11NO3	[M-H]-	69271	243581	317296	173706	143193	171091	254910
Acacetin-6-C-glucoside	Flavonoids	446.121	C22H22O10	[M-H]-	68255.3
Pyrocatechol	Phenolic acids	110.037	C6H6O2	[M-H]-	67956.9
Benzyl 3,6-dimethoxy-2-{[3,4,5-trihydroxy-6-(hydroxymethyl)oxan-2-yl]oxy}benzoate	Phenolic acids	450.153	C22H26O10	[M-H]-	67818.1
N-Oleoylethanolamine	Alkaloids	325.298	C20H39NO2	[M+H]+	67747.5	10211.7	15073.1	38596.9	71298.8	38803.5	50931.2
Progesterone	Terpenoids	314.225	C21H30O2	[M+H]+	67603.5		24622.8	36087.6		9272.22
2,4-Dinitrophenol	Phenolic acids	184.012	C6H4N2O5	[M-H]-	66463.4	64165	73255.9			64948.7	70383.2
3-Indolepropionic acid	Alkaloids	189.079	C11H11NO2	[M+H]+	66401.7	46584	19124.6	28026.1	44881.5	48326.5	59914.8
Kaempferol-6,8-di-C-glucoside	Flavonoids	610.154	C27H30O16	[M+H]+	66202
3'-Deoxy-4-O-methylsappanol	Others	302.079	C16H14O6	[M+H]+	65136.5
4-(3,4,5-Trihydroxybenzoxy)benzoic acid	Phenolic acids	290.043	C14H10O7	[M-H]-	65078.6
Ampelopsisionoside	Others	388.21	C19H32O8	[M+H]+	64615
Notoginsenoside Rb1	Terpenoids	1108.6	C54H92O23	[M-H]-	64004.3			5730.75
Erythro-Guaiacylglycerol-β-threo-syringylglycerol Ether	Lignans and Coumarins	440.168	C21H28O10	[M-H]-	63933.7
(3E,5E,8Z,11Z)-10,13,15-trimethylheptadeca-3,5,8,11-tetraenoic acid	Others	304.24	C20H32O2	[M-H]-	63048.3	2.25556e+06	2.14721e+06	1.96141e+06	4.42071e+06	3.77989e+06	4.20994e+06
6,7-dihydroxy-1,3-dimethoxyxanthen-9-one	Flavonoids	288.063	C15H12O6	[M-H]-	62881.8
Epicatechin-3'-O-β-D-glucopyranoside*	Flavonoids	452.132	C21H24O11	[M-H]-	62358.4
dihydrodehydrodiconiferyl alcohol-9-O-β-D-glucopyranoside	Lignans and Coumarins	522.21	C26H34O11	[M-H]-	62302.3
Vanillic acid methyl ester*	Phenolic acids	182.058	C9H10O4	[M-H]-	61321.4		9467			12393.5
Dicumarol	Lignans and Coumarins	336.063	C19H12O6	[M+H]+	61152.1	2914.33
Icariin	Flavonoids	676.237	C33H40O15	[M+H]+	61094.3
Indoximod	Alkaloids	218.106	C12H14N2O2	[M+H]+	60904				11234.9		21090.1
Quercetin-3,7-Di-O-glucoside*	Flavonoids	626.148	C27H30O17	[M+H]+	60739.6
4,5-Epoxyartemisinic Acid	Terpenoids	250.157	C15H22O3	[M-H]-	60299.8	1.15096e+06	646972	725471	1.16755e+06	833470	1.30322e+06
Dihydrodehydrodiconiferyl alcohol	Lignans and Coumarins	360.157	C20H24O6	[M+H]+	60255.3
N-Methylpyrrolidone	Others	99.0684	C5H9NO	[M+H]+	59970.5
Octyl 6-O-Alpha-L-Arabinopyranosyl-Beta-D-Glucopyranoside	Others	424.231	C19H36O10	[M-H]-	59673.3
2,3-Dihydroxyurs-12,18-dien-28-oic acid*	Terpenoids	470.34	C30H46O4	[M-H]-	59042
4-O-p-Coumaroylquinic acid	Phenolic acids	338.1	C16H18O8	[M-H]-	58851.4
3'-O-Methylellagic acid 4-O-beta-D-glucoside	Tannins	478.075	C21H18O13	[M-H]-	58825.9
2,3-Dihydroxy-5(6),12(13)-diene-ursolic acid*	Terpenoids	470.34	C30H46O4	[M-H]-	58164.4
Isoformononetin	Flavonoids	268.074	C16H12O4	[M+H]+	58133.1
Sinapine	Alkaloids	310.165	C16H24NO5+	[M]+	58021.3
Quercetin-3-O-(4''-glucosyl)glucoside; Meratin*	Flavonoids	626.148	C27H30O17	[M+H]+	57949.2
4-O-acetyl-3-O-caffeoyl-2-C-methyl-D-erythronate	Others	354.095	C16H18O9	[M+H]+	57845.4
2,2'-Cyclouridine	Alkaloids	226.059	C9H10N2O5	[M+H]+	57385.9
3,7-Dihydroxyolean-12-en-28-oic acid (Rubusic acid)	Terpenoids	472.355	C30H48O4	[M-H]-	57071.7
6-Hydroxykaempferol-7,6-O-Diglucoside	Flavonoids	626.148	C27H30O17	[M+H]+	55756.9
Plantagoside	Phenolic acids	466.111	C21H22O12	[M+H]+	55426.9
3-Galloylquinic acid*	Phenolic acids	344.075	C14H16O10	[M-H]-	55185.6	9144.27	4851.35	12880.7			5486.3
Hirsutine	Alkaloids	368.21	C22H28N2O3	[M+H]+	54994
Benzoyloxypaeoniflorin	Terpenoids	600.184	C30H32O13	[M-H]-	54496.6
Phloretin-2'-O-glucoside (Phlorizin)	Flavonoids	436.137	C21H24O10	[M+H]+	53872.2
p-Hydroxypheny-β-D-allopyranoside	Phenolic acids	272.09	C12H16O7	[M-H]-	53712.7
3-(3,4,5-Trimethoxyphenyl)propan-1-ol	Phenolic acids	226.12	C12H18O4	[M+H]+	53524.6
5,7,2'-Trihydroxy-8-methoxyflavone; Scutevulin*	Flavonoids	300.063	C16H12O6	[M+H]+	53055.4
4-O-Galloylquinic Acid*	Phenolic acids	344.073	C14H16O10	[M-H]-	52578	9181.54	5190.37	12245.1			7022.14
Epicatechin-6-C-β-D-glucopyranoside*	Flavonoids	452.132	C21H24O11	[M-H]-	52538
Caffeyl alcohol 4-O-β-D-glucopyranoside	Phenolic acids	328.116	C15H20O8	[M-H]-	51680.3
Ambrosic acid	Terpenoids	264.136	C15H20O4	[M-H]-	51386.4
Fusarester B	Others	278.188	C17H26O3	[M-H]-	50787.1	45034	37546.9	33921.6	34019.2	28396.8	38759.8
Isorhamnetin-3-O-neohesperidoside*	Flavonoids	624.169	C28H32O16	[M-H]-	49764
Anabasine-glucoside	Alkaloids	324.168	C16H24O5N2	[M+H]+	49520.5
Kaempferol-3-O-glucorhamnoside*	Flavonoids	594.159	C27H30O15	[M+H]+	49496.2	8285
3-Methylbenzaldehyde*	Others	120.058	C8H8O	[M-H]-	49483	14363.9	20702.7		14220.6
7,4'-Dihydroxyflavone	Flavonoids	254.058	C15H10O4	[M-H]-	49393.6
3,7,4'-Trihydroxyflavone	Flavonoids	270.053	C15H10O5	[M+H]+	49289.4
3,4,2',4',6'-Pentahydroxychalcone*	Flavonoids	288.063	C15H12O6	[M-H]-	49115.5
mudanoside B*	Phenolic acids	464.117	C18H24O14	[M-H]-	48983.4
Arbutin	Phenolic acids	272.09	C12H16O7	[M-H]-	48331.3
3,7-Dihydroxychromen-4-one	Others	178.027	C9H6O4	[M+H]+	48318.6
2-Naphthol*	Phenolic acids	144.058	C10H8O	[M-H]-	48317.2		3316.16	3320.34	2870.5		3531.69
Patuletin-3-O-rutinoside	Flavonoids	640.164	C28H32O17	[M+H]+	48252.3			21698.9
4-Hydroxyphenylacetic acid*	Phenolic acids	152.047	C8H8O3	[M-H]-	48217.6						9414
Angeloyl Senkyunolide F	Others	288.136	C17H20O4	[M+H]+	46843.7
N-trans-ferulicacidacylp-hydroxyphenylethylamine*	Alkaloids	313.131	C18H19NO4	[M+H]+	46636.4
Isorhamnetin-3-O-glucoside-7-O-rhamnoside	Flavonoids	624.169	C28H32O16	[M-H]-	45851
Pinocembrin-7-O-(6''-O-malonyl)glucoside	Flavonoids	504.127	C24H24O12	[M+H]+	45244.4
Kaurane-16,17-diol	Terpenoids	306.256	C20H34O2	[M+H]+	45203.5				6660.69
Ethylparaben	Phenolic acids	166.063	C9H10O3	[M-H]-	45109.8
Grandidentatin	Phenolic acids	424.173	C21H28O9	[M+H]+	45044.8
Apigenin-6,8-di-C-glucoside (Vicenin-2)	Flavonoids	594.159	C27H30O15	[M+H]+	44870.9
N,N'-Diferuloylputrescine	Alkaloids	440.195	C24H28N2O6	[M+H]+	44603.1
Entagenic acid	Terpenoids	488.35	C30H48O5	[M+H]+	43555.5	20887.1	18954.9	74332.2	58726.4	62199.7	54782.4
2,6-Dimethoxybenzoic acid*	Phenolic acids	182.058	C9H10O4	[M-H]-	43176.8				6339.29		7579.16
Eriodictyol (5,7,3',4'-Tetrahydroxyflavanone)*	Flavonoids	288.063	C15H12O6	[M-H]-	43160
Chrysoeriol-7-O-(6''-malonyl)glucoside	Flavonoids	548.117	C25H24O14	[M-H]-	42926
Neopterin	Alkaloids	253.081	C9H11N5O4	[M+H]+	42890.1
Methoxy-erythro-Guaiacyl glycerol β-threo-syringyl glycerol ether	Lignans and Coumarins	470.179	C22H30O11	[M-H]-	42815.5
Beta-asarone	Phenolic acids	208.11	C12H16O3	[M+H]+	42616.4	22999.4	28763.9	34588.1	36389.7	23676.9	28136.3
Harpagide	Terpenoids	364.137	C15H24O10	[M-H]-	42490.7
Siegesbeckic acid	Terpenoids	336.23	C20H32O4	[M-H]-	42427.1
Genistein-7-O-Glucoside (Genistin)	Flavonoids	432.106	C21H20O10	[M-H]-	42092.2
Dihydrodehydrodiconiferyl alcohol-9-O-β-D-xylopyranoside-4-O-β-D-glucopyranoside	Lignans and Coumarins	654.252	C31H42O15	[M-H]-	41962.9
Daphnetin	Lignans and Coumarins	178.027	C9H6O4	[M-H]-	41922.1
3-Hydroxylicochalcone A	Flavonoids	354.147	C21H22O5	[M+H]+	41611.6
galloyl xylosyl glucoside*	Phenolic acids	464.117	C18H24O14	[M-H]-	39894.3
Lumichrome	Alkaloids	242.08	C12H10N4O2	[M+H]+	39870.2
Dihydrorhamnetin	Flavonoids	318.074	C16H14O7	[M+H]+	39673.8
Veratraldehyde	Phenolic acids	166.063	C9H10O3	[M+H]+	39300
6''-O-Malonylgenistin	Flavonoids	518.106	C24H22O13	[M+H]+	38372.5
Platanionoside E	Others	504.257	C24H40O11	[M+H]+	37787.7
4-Aminophenol	Alkaloids	109.053	C6H7NO	[M+H]+	37623.9
Pinocembrin (Dihydrochrysin)	Flavonoids	256.074	C15H12O4	[M-H]-	37568.2	2933.03
Drimiopsin C*	Flavonoids	288.063	C15H12O6	[M-H]-	37540.5		6040.14
3-Hydroxy-24-methylene-9,19-cyclolanostan-26-oic acid (Ambolic acid)	Terpenoids	470.376	C31H50O3	[M-H]-	37202.1	9401.07	12238	10308.7	14806.1	16925.6	13107.5
Gambireine	Alkaloids	382.189	C22H26N2O4	[M+H]+	36451.5
Aloe-Emodin-9-Anthrone	Quinones	256.074	C15H12O4	[M-H]-	36099.6
Dehydrocinnzeylanol	Phenolic acids	366.204	C20H30O6	[M-H]-	36019.4
Trans-dehydrorosinone	Others	288.209	C19H28O2	[M-H]-	35172			9731.02	9385.67	10547.3
Di-p-coumaroylcaffeoyl Spermidine	Alkaloids	599.263	C34H37N3O7	[M+H]+	35110.4
Rhazimanine	Alkaloids	354.194	C21H26N2O3	[M+H]+	34983.7
Rhynchophylline	Alkaloids	384.205	C22H28N2O4	[M+H]+	34869.4
3,7-Dioxolanosta-8,24-dien-26-oic acid (Ganoderic Acid DM)	Terpenoids	468.324	C30H44O4	[M+H]+	34753.5	136133	98617.6	135592	167703	140269	157420
Luteolin-7-O-neohesperidoside (Lonicerin)*	Flavonoids	594.159	C27H30O15	[M+H]+	34646.5
2',4,4'-Trihydroxychalcone*	Flavonoids	256.073	C15H12O4	[M+H]+	34582.8
3,4-Cycloopen-cycloaltin-4(29),25-diene-24(R)-hydroxy-3-carboxylic acid	Terpenoids	456.36	C30H48O3	[M-H]-	34468.9	9392.43	13602.4	9732.5	9182.59	7283.05	6916.33
Dodecadienoic acid isobutylamide	Alkaloids	251.225	C16H29NO	[M+H]+	34045.1	16214.7	17766.1	22067.9	22633.7	19505.1	22629.5
6-Hydroxykaempferol-3,6-O-Diglucoside	Flavonoids	626.148	C27H30O17	[M+H]+	34027.4
4-ketopinoresinol	Lignans and Coumarins	372.121	C20H20O7	[M-H]-	33934.3
4-Aminobenzoic acid	Phenolic acids	137.048	C7H7NO2	[M+H]+	33902
Isoliquiritigenin*	Flavonoids	256.074	C15H12O4	[M+H]+	33872.5				7037
3-hydroxyphenylacetic acid*	Phenolic acids	152.047	C8H8O3	[M-H]-	33818.2	17537.9	7517			12592.8	11278.5
L-Palmitoylcarnitine	Alkaloids	399.335	C23H45NO4	[M+H]+	33612.5	684910	795718	707499	1.34932e+06	650718	672316
Rhynchophylloside J	Alkaloids	498.2	C26H30N2O8	[M+H]+	33193.2
Loureirin C	Flavonoids	272.105	C16H16O4	[M-H]-	31267.3
Glucosyl 3,7-dimethyloct-2-ene-1,6,7-triol	Others	350.194	C16H30O8	[M+CH3COOH-H]-	30439.8
Strictosamide	Alkaloids	498.2	C26H30N2O8	[M+H]+	30314.6
4-Methylbenzaldehyde*	Others	120.058	C8H8O	[M-H]-	30210.9	16801.2			15512		34046.3
Nicotinic Acid Methyl Ester(Methyl Nicotinate)	Alkaloids	137.048	C7H7NO2	[M+H]+	29792.2
Licoflavonol*	Flavonoids	354.11	C20H18O6	[M+H]+	29618.4
Astragaloside V	Terpenoids	946.514	C47H78O19	[M+H]+	29465.2
6'-O-Sinapoylsucrose*	Phenolic acids	548.174	C23H32O15	[M-H]-	29139.5
3-Hydroxy-4',5,7-Trimethoxyflavanone	Flavonoids	330.11	C18H18O6	[M+H]+	29133.7
2-Hydroxy-2,3-dihydrogenistein*	Flavonoids	288.063	C15H12O6	[M-H]-	29049.1
Maesopsin*	Flavonoids	288.063	C15H12O6	[M-H]-	28903.8				11999.5
dalnigrin	Lignans and Coumarins	298.084	C17H14O5	[M+H]+	28557.2
Tamarixetin-3-O-rutinoside*	Flavonoids	624.169	C28H32O16	[M-H]-	28464.3
Cristacarpin	Lignans and Coumarins	354.147	C21H22O5	[M+H]+	28462.6
Kaempferol-3-O-glucoside-7-O-rhamnoside*	Flavonoids	594.159	C27H30O15	[M+H]+	28321.7	2763.05	4771.43		2762.38	1379.45
Quercetin-3-O-(2''-O-galactosyl)glucoside	Flavonoids	626.148	C27H30O17	[M+H]+	27785.9
Isolicoflavonol*	Flavonoids	354.11	C20H18O6	[M+H]+	27316.3
11β-hydroxy-3-oxo-4(5),6(7)-diene-eudesman-12-ol	Terpenoids	234.162	C15H22O2	[M+H]+	27216.7	8634.33				16539.9	17228.7
Lyoniresinol-3α-O-glucoside	Lignans and Coumarins	582.231	C28H38O13	[M-H]-	27113.5
Nobiletin (5,6,7,8,3',4'-Hexamethoxyflavone)	Flavonoids	402.132	C21H22O8	[M+H]+	26967.2	6434.22	8505.17	8882.26	17860.9	10653.5	4253.5
1,10-Decanediol	Others	174.162	C10H22O2	[M+H]+	26587	86504.9	51001.3	111293	49907.9	44487.4	44593
Quercetin-3-O-neohesperidoside*	Flavonoids	610.153	C27H30O16	[M-H]-	26140.9
3β-Isodihydrocadambine*	Alkaloids	546.221	C27H34N2O10	[M+H]+	26125.5
Isololiolide	Terpenoids	196.11	C11H16O3	[M+H]+	25857
Acetosyringone	Others	196.074	C10H12O4	[M-H]-	25750.9
Stearamide*	Alkaloids	283.288	C18H37NO	[M+H]+	25442.3	76371.8	43053.3	65419.2	248123	100313	102055
Stemanthrene C*	Others	300.136	C18H20O4	[M+H]+	25370.9	12716.3	16029.5	31351.7	26552.2	23603.9	28043.5
5-Hydroxy-2-pyrrolidinone	Alkaloids	101.048	C4H7NO2	[M+H]+	25149.2	19810.8	22709.5	12299.9	21067.7	20250.8	27803.1
Di-p-coumaroylferuloyl Spermidine	Alkaloids	613.278	C35H39N3O7	[M+H]+	24854.8
Kaempferol-3-O-sambubioside	Flavonoids	580.143	C26H28O15	[M+H]+	24338.8
3-Hydroxyphenylacetic Acid Methyl Ester	Phenolic acids	166.063	C9H10O3	[M-H]-	23828.3	43042.4	50884.4	24523.5	13734.5	14714	12378.7
Pherocon (4-(4-Acetoxyphenyl)-2-butanone)	Others	206.094	C12H14O3	[M+H]+	23791.2		8249.74
3,4,5-Trimethoxycinnamic acid	Phenolic acids	238.084	C12H14O5	[M-H]-	23664.6
6-Methoxy-2-(2-phenylethyl)chromone	Others	280.11	C18H16O3	[M+H]+	23346.6	80355	51928.4	143864	169818	130691	151087
Chrysoeriol-6-C-glucoside-4'-O-glucoside	Flavonoids	624.169	C28H32O16	[M+H]+	23340.9
Chrysoeriol-6,8-di-C-glucoside-4'-O-glucoside	Flavonoids	786.222	C34H42O21	[M+H]+	23302.6
Isocorynoxeine	Alkaloids	382.189	C22H26N2O4	[M+H]+	23127.3
Licoisoflavanone*	Flavonoids	354.11	C20H18O6	[M+H]+	22524.2
N-(12-methyltetradecyl)propionamide*	Alkaloids	283.288	C18H37NO	[M+H]+	22467.4	67718.8	38098.1	62978.6	249390	100500	104877
Cuscohygrine	Alkaloids	224.189	C13H24N2O	[M+H]+	22377.5	17971.1	17456.9	13581	27266.2	14159.8	18712.6
N-Isobutyl Decanamide	Alkaloids	227.225	C14H29NO	[M+H]+	22283.8	64835.5	24448.3	18601.2	37554.3	30511.4	25354.7
Cinchonain 1a*	Others	452.111	C24H20O9	[M-H]-	22255
Ajmalicine;Tetrahydrosepentine;δ-Yohimbine	Alkaloids	352.179	C21H24N2O3	[M+H]+	22114.1
5-isopentene-Aureusidin*	Flavonoids	354.11	C20H18O6	[M+H]+	21914.8
2-hydroxymethyl benzoic acid	Phenolic acids	152.047	C8H8O3	[M-H]-	21401.4
O-Phosphorylethanolamine	Alkaloids	141.019	C2H8NO4P	[M-H]-	21363
3-hydroxy-4-methoxy-β-phenylethoxy-O-α-L-rhamnopyranosyl-(1→3)-4-O-feruloyl(trans)-β-D-glucopyranoside*	Phenolic acids	652.237	C31H40O15	[M-H]-	21346.1
Erylatissin C	Flavonoids	354.147	C21H22O5	[M+H]+	21164.6
Cinchonain Ic	Flavonoids	452.111	C24H20O9	[M-H]-	21014.1
Dihydrophaseic acid	Terpenoids	282.147	C15H22O5	[M-H]-	20708.3
Guaiacylglycerol-β-Guaiacyl Ether	Lignans and Coumarins	320.126	C17H20O6	[M-H]-	20155.4
Daidzein	Flavonoids	254.058	C15H10O4	[M+H]+	19785.3	11550.3	17141.4	34142.7		12263.5	12958.5
Decanoyl L-Carnitine	Alkaloids	315.241	C17H33NO4	[M+H]+	19214.3	10058.2			24182	15415.6	9119.59
Taxifolin(Dihydroquercetin)	Flavonoids	304.058	C15H12O7	[M-H]-	19178.7
6,8-Diprenylnaringenin; Lonchocarpol A	Flavonoids	408.194	C25H28O5	[M+H]+	19159.7
Regaloside	Phenolic acids	458.142	C20H26O12	[M-H]-	18993.3
Methyl Syringate	Phenolic acids	212.069	C10H12O5	[M-H]-	18792.6
4-Hydroxychalcone	Flavonoids	224.084	C15H12O2	[M-H]-	18605.8
1-Aminopropan-2-ol	Alkaloids	75.0684	C3H9NO	[M+H]+	18382	2.43887e+06	1.67133e+06	2.12145e+06	1.77136e+06	1.92341e+06	2.38579e+06
N-Isobutyl-2E,4E-dodedienamide	Alkaloids	251.225	C16H29NO	[M+H]+	18304.3	6584.2	7447.57	7024.78	7540.79	10393.4	7418.04
Hydrocinnamic acid	Phenolic acids	150.068	C9H10O2	[M-H]-	18251.4	155235	194738	152101	118277	98194.8	133215
2-Galloyl-6-O-Benzoyl Glucose*	Phenolic acids	436.101	C20H20O11	[M-H]-	18104.8
3',4,4',5,7-Pentahydroxyflavan (Luteoforol)	Flavonoids	290.079	C15H14O6	[M+H]+	17581.1
3,5,6,7,8,4'-Hexamethoxyflavone	Flavonoids	402.132	C21H22O8	[M+H]+	17328.4	10129.2		5632.4	7871.59	3778.8	10318.5
Pinocembrin-7-O-(2''-O-arabinosyl)glucoside	Flavonoids	550.169	C26H30O13	[M-H]-	17247.3
2-hydroxynaringenin*	Flavonoids	288.063	C15H12O6	[M-H]-	16930.9			7919.25
Coumarin	Lignans and Coumarins	146.037	C9H6O2	[M+H]+	16816.7
6-Hydroxykaempferol-3,7,6-O-triglycoside	Flavonoids	788.201	C33H40O22	[M+H]+	16589.2
Acetryptine	Alkaloids	202.111	C12H14N2O	[M+H]+	16577.5
Methyl (4E,6E,8E,10E,13Z,18E)-5,7,9,11,13,16,17-heptamethylicosa-4,6,8,10,13,18-hexaenoate	Others	412.334	C28H44O2	[M-H]-	16517.9	4783.91	3389.86	5362.87	4147.69	5073.03	4965.52
5-O-Methyllatifolin*	Others	300.136	C18H20O4	[M+H]+	16507.8	10528.5	7103.48	23599.8	19508.3	23685.1	29039.2
Ginsenoside Rh4	Terpenoids	620.429	C36H60O8	[M+H]+	16221.2
Tremuloidin*	Phenolic acids	390.132	C20H22O8	[M-H]-	15712.3
3-Galloyl-6-O-Benzoyl Glucose*	Phenolic acids	436.101	C20H20O11	[M-H]-	15526.9
Myricetin	Flavonoids	318.038	C15H10O8	[M+H]+	15393.7
Olean-12-ene-3,22,23-triol (Soyasapogenol B)	Terpenoids	458.376	C30H50O3	[M-H]-	15323.6	8090.01	7742.45	7327.6	13652.4	10749.3	7394.21
Lupiwighteone*	Flavonoids	338.115	C20H18O5	[M+H]+	14893.6
4-Hydroxycoumarin di-glucoside	Lignans and Coumarins	486.137	C21H26O13	[M-H]-	14556.2		217872	597593
2',4'-Dihydroxyacetophenone	Others	152.047	C8H8O3	[M-H]-	14485.7
β-Anhydroicaritin	Flavonoids	368.126	C21H20O6	[M-H]-	14434.8
Gossypetin-3-O-rutinoside-8-O-rhamnoside	Flavonoids	772.206	C33H40O21	[M+H]+	13038.6
Coniferyl ferulate	Phenolic acids	356.126	C20H20O6	[M-H]-	12930.4
Parthenolide	Terpenoids	248.141	C15H20O3	[M+H]+	12641.4
Tangeretin (4',5,6,7,8-Pentamethoxyflavone)	Flavonoids	372.121	C20H20O7	[M+H]+	12493.1	10278.1	8993.4	10897.6	11761.3	8669.1	5438.55
Glyasperin D	Flavonoids	370.178	C22H26O5	[M+H]+	12462.6
1-(2,4,6-Trihydroxyphenyl)-5Z,8Z,11Z,14Z,17Z-eicosapentaen-1-one	Others	410.246	C26H34O4	[M-H]-	12383.2	2.0795e+06	1.54804e+06	1.67008e+06	2.60286e+06	2.53169e+06	2.48389e+06
Chrysoeriol-7-O-rutinoside*	Flavonoids	608.174	C28H32O15	[M-H]-	12372.3
1-Methylhistamine	Alkaloids	125.095	C6H11N3	[M+H]+	12310.4	24680.3	24651.8	17724.1	23445.3	11957.2	23766.5
Corynoxine	Alkaloids	384.205	C22H28N2O4	[M+H]+	12069
Guanidinoacetate	Alkaloids	117.054	C3H7N3O2	[M-H]-	11403.5	78944.3	81775.2	91308.4	98136.8	65402.2	103790
Propyl 4-hydroxybenzoate	Phenolic acids	180.079	C10H12O3	[M-H]-	11309.3		7644.5	9361.33	9957.14	9603.81	10139.5
3,3',5-Trihydroxy-4',7-dimethoxyflavanone	Flavonoids	332.09	C17H16O7	[M+H]+	11060.8
2-Methoxy-4-methylphenol	Phenolic acids	138.068	C8H10O2	[M+H]+	10705.1	221561	219478	133505	249120	252716	233671
Mitraphyllic acid	Alkaloids	354.158	C20H22N2O4	[M+H]+	10395.8
Licoagrochalcone D	Flavonoids	354.147	C21H22O5	[M+H]+	10324
Isophorone	Others	138.105	C9H14O	[M+H]+	10108.6	861680	888355	705942	1.06965e+06	933844	1.06428e+06
Enterodiol	Lignans and Coumarins	302.152	C18H22O4	[M-H]-	10013
Isovitexin-2''-O-xyloside	Flavonoids	564.148	C26H28O14	[M+H]+	9729.35
3,23-Dihydroxylup-20(29)-en-28-oic acid (23-Hydroxybetulinic acid)	Terpenoids	472.355	C30H48O4	[M-H]-	9561.67
Agmatine	Alkaloids	130.122	C5H14N4	[M+H]+	9405.33	25987.6	16318.1	23199.2	23503.8	18612.4	17287.8
Cyclolicoisoflavones A3*	Flavonoids	338.115	C20H18O5	[M+H]+	9171.15
Xanthoangelol I	Flavonoids	392.199	C25H28O4	[M+H]+	8312.03
Villocarine A	Alkaloids	366.194	C22H26N2O3	[M+H]+	8238.17
Gossypetin-3-O-rutinoside-8-O-glucoside	Flavonoids	788.201	C33H40O22	[M+H]+	7952.9
9-hydroxy-2-(2-hydroxy-3-methoxyphenyl)-3-(hydroxymethyl)-12-methoxy-2,3-dihydro-1,4,5-trioxatetraphen-10-one*	Others	452.111	C24H20O9	[M-H]-	7803.89
Kaempferol-3-O-sophorotrioside	Flavonoids	772.206	C33H40O21	[M+H]+	7670.06
Flavokawain C	Flavonoids	300.1	C17H16O5	[M+H]+	7315.76	5879.35	6948.5	17416.2	13558.7		17294.8
Notoginsenoside R2	Terpenoids	770.482	C41H70O13	[M-H]-	7254.34
Ginsenoside F1	Terpenoids	638.439	C36H62O9	[M-H]-	6940.59
Ent-3β-Acetoxyisopimar-15-8β-ol	Terpenoids	348.266	C22H36O3	[M+H]+	6938.92	4566.21	1567.67	2064.03	5628.13	6484.28	4674.9
Usnic acid	Phenolic acids	344.09	C18H16O7	[M-H]-	6935.3					17.034
Kaempferol-7-O-rhamnoside	Flavonoids	432.106	C21H20O10	[M-H]-	6921.16
Glycycoumarin	Lignans and Coumarins	368.126	C21H20O6	[M+H]+	6526.12
Cinnamic acid	Phenolic acids	148.052	C9H8O2	[M-H]-	6291.86
Vestitol	Flavonoids	272.105	C16H16O4	[M-H]-	5992.5
Triethylamine	Alkaloids	101.12	C6H15N	[M+H]+	4983.02	70169.8	51724.3	48122.6	79474.2	59491	58545
Dodecylcarnitine	Alkaloids	343.272	C19H37NO4	[M+H]+	3780.63	15789.4	25561.3	10187.9	51859.9	28505.6	20868.6
licorice-saponin J2	Terpenoids	824.419	C42H64O16	[M+H]+	2484.81
